# Supplementary material for: Seasonal dynamics in the mammalian microbiome between disparate environments
Source: Ecol Evol. 2023 Dec 18;13(12):e10692. doi: 10.1002/ece3.10692 (PMC10726273; doi:10.1002/ece3.10692)
Supplement: Supplementary file 2 — Appendix S2 [file ECE3-13-e10692-s002.xlsx]

## Sheet: ReadMe
Title	Appendix 1
Legend	Tables of ANCOM-BC and ALDeX2 outputs testing for genus-level taxon differential abundances in the eastern grey squirrel fecal microbiome across seasons and between urban and exurban environments.
column headings
lfc	log fold change in taxon abundance
w value	test statistic equal to lfc / standard error of estimate
q value	adjusted p-value after false discovery rate correction
we.ep	p-value of Welch's t-test for each feature
we.eBH	Benjamini-Hochberg corrected p-value from Welch's t-test
wi.ep	p-value of the Wilcoxon Rank Sum test for each feature
wi.eBH	Benjamini-Hochberg corrected p-value from Wilcoxon Rank Sum test
Env	Environmental contrasts between urban and exurban squirrels.
Tab Legends
EnvANCOM	ANCOM-BC differential abundance results of urban versus exurban samples (Urban - Exurban)
AutSprANCOM	ANCOM-BC differential abundance results of autumn versus spring samples (Autumn - Spring)
AutSumANCOM	ANCOM-BC differential abundance results of autumn versus summer samples (Autumn - Summer)
AutWinANCOM	ANCOM-BC differential abundance results of autumn versus winter samples (Autumn - Winter)
SprSumANCOM	ANCOM-BC differential abundance results of spring versus summer samples (Spring - Summer)
SprWinANCOM	ANCOM-BC differential abundance results of spring versus winter samples (Spring - Winter)
SumWinANCOM	ANCOM-BC differential abundance results of summer versus winter samples (Summer - Winter)
EnvALDeX2	ALDeX2 differential abundance results of urban versus exurban samples
SprSumALDeX2	ALDeX2 differential abundance results of spring versus summer samples
SprWinALDeX2	ALDeX2 differential abundance results of spring versus winter samples
SprAutALDeX2	ALDeX2 differential abundance results of spring versus autumn samples
SumWinALDeX2	ALDeX2 differential abundance results of summer versus winter samples
SumAutALDeX2	ALDeX2 differential abundance results of summer versus autumn samples
WinAutALDeX2	ALDeX2 differential abundance results of winter versus autumn samples

## Sheet: EnvANCOM
lfc	w value	q value	Kingdom	Phylum	Class	Order	Family	Genus
0.0658361	0.58776	0.78508	Bacteria	Firmicutes	Clostridia	Lachnospirales	Lachnospiraceae	Lachnospiraceae_unclassified
0.833309	2.00827	0.196304	Bacteria	Firmicutes	Bacilli	Lactobacillales	Lactobacillaceae	Lactobacillus
-0.0289151	-0.131948	0.933035	Bacteria	Firmicutes	Clostridia	Lachnospirales	Lachnospiraceae	Lachnospiraceae_NK4A136_group
-0.393179	-0.82685	0.685409	Bacteria	Bacteroidota	Bacteroidia	Bacteroidales	Prevotellaceae	Prevotella
0.714733	3.50754	0.00940439	Bacteria	Bacteroidota	Bacteroidia	Bacteroidales	Bacteroidaceae	Bacteroides
0.154689	0.348624	0.87924	Bacteria	Bacteroidota	Bacteroidia	Bacteroidales	Muribaculaceae	Muribaculaceae_unclassified
0.446232	1.78204	0.25693	Bacteria	Firmicutes	Clostridia	Oscillospirales	Ruminococcaceae	Ruminococcus
0.289012	1.66113	0.303871	Bacteria	Bacteroidota	Bacteroidia	Bacteroidales	Muribaculaceae	Muribaculaceae_ge
0.138048	0.670426	0.737126	Bacteria	Bacteroidota	Bacteroidia	Bacteroidales	Bacteroidales_unclassified	Bacteroidales_unclassified
-0.338796	-0.745581	0.716447	Bacteria	Verrucomicrobiota	Verrucomicrobiae	Verrucomicrobiales	Akkermansiaceae	Akkermansia
1.02182	3.09373	0.0181186	Bacteria	Firmicutes	Clostridia	Lachnospirales	Lachnospiraceae	Coprococcus
-0.386197	-2.5025	0.0753625	Bacteria	Firmicutes	Clostridia	Oscillospirales	Oscillospirales_fa	Oscillospirales_ge
-0.491643	-1.69965	0.288579	Bacteria	Bacteroidota	Bacteroidia	Bacteroidales	Prevotellaceae	Prevotellaceae_unclassified
-0.232617	-1.33292	0.414493	Bacteria	Firmicutes	Clostridia	Oscillospirales	Oscillospiraceae	UCG-005
0.378594	1.57174	0.339296	Bacteria	Firmicutes	Bacilli	Lactobacillales	Enterococcaceae	Enterococcus
0.144621	0.951028	0.61768	Bacteria	Firmicutes	Clostridia	Oscillospirales	Oscillospiraceae	Oscillospiraceae_unclassified
-1.5492	-4.77629	0.000139629	Bacteria	Bacteroidota	Bacteroidia	Bacteroidales	Prevotellaceae	Prevotellaceae_UCG-001
0.0615583	0.399538	0.853657	Bacteria	Firmicutes	Clostridia	Clostridia_UCG-014	Clostridia_UCG-014_fa	Clostridia_UCG-014_ge
0.181501	0.50234	0.835767	Bacteria	Verrucomicrobiota	Verrucomicrobiae	Opitutales	Puniceicoccaceae	Cerasicoccus
0.375006	1.86834	0.242301	Bacteria	Bacteroidota	Bacteroidia	Bacteroidales	Rikenellaceae	Alistipes
0.178904	0.797851	0.685409	Bacteria	Firmicutes	Clostridia	Oscillospirales	Ruminococcaceae	Faecalibacterium
-0.236228	-0.688752	0.737126	Bacteria	Bacteroidota	Bacteroidia	Bacteroidales	Prevotellaceae	Alloprevotella
-0.406937	-0.938623	0.61768	Bacteria	Firmicutes	Clostridia	Lachnospirales	Lachnospiraceae	Anaerostipes
-0.173051	-0.405914	0.853657	Bacteria	Firmicutes	Clostridia	Lachnospirales	Lachnospiraceae	Lachnospiraceae_UCG-001
-0.299449	-0.93819	0.61768	Bacteria	Firmicutes	Negativicutes	Acidaminococcales	Acidaminococcaceae	Phascolarctobacterium
-1.14063	-3.72638	0.00534193	Bacteria	Bacteroidota	Bacteroidia	Bacteroidales	uncultured	uncultured_ge
-0.0357879	-0.243655	0.89722	Bacteria	Firmicutes	Clostridia	Oscillospirales	Oscillospiraceae	NK4A214_group
0.278548	1.45306	0.379075	Bacteria	Firmicutes	Clostridia	Peptococcales	Peptococcaceae	uncultured
0.257874	0.679347	0.737126	Bacteria	Firmicutes	Clostridia	Oscillospirales	Ruminococcaceae	Ruminococcaceae_ge
-0.802391	-3.2932	0.0116837	Bacteria	Firmicutes	Clostridia	Lachnospirales	Lachnospiraceae	Lachnoclostridium
-0.24141	-0.629095	0.766074	Bacteria	Bacteroidota	Bacteroidia	Bacteroidales	Prevotellaceae	Prevotellaceae_Ga6A1_group
-0.942171	-3.24649	0.0116837	Bacteria	Firmicutes	Clostridia	Lachnospirales	Lachnospiraceae	Lachnospiraceae_ge
0.996849	3.25175	0.0116837	Bacteria	Campilobacterota	Campylobacteria	Campylobacterales	Helicobacteraceae	Helicobacter
0.601344	2.34609	0.104344	Bacteria	Firmicutes	Clostridia	Oscillospirales	Oscillospiraceae	Oscillibacter
0.0316039	0.147269	0.933035	Bacteria	Firmicutes	Clostridia	Oscillospirales	Ruminococcaceae	Ruminococcaceae_unclassified
0.471668	2.90528	0.0288302	Bacteria	Proteobacteria	Gammaproteobacteria	Burkholderiales	Sutterellaceae	Parasutterella
-0.135097	-0.397924	0.853657	Bacteria	Firmicutes	Clostridia	Clostridiales	Clostridiaceae	Sarcina
0.339	1.87942	0.242301	Bacteria	Firmicutes	Bacilli	RF39	RF39_fa	RF39_ge
-0.28394	-1.15382	0.49715	Bacteria	Firmicutes	Clostridia	Clostridia_vadinBB60_group	Clostridia_vadinBB60_group_fa	Clostridia_vadinBB60_group_ge
0.0109409	0.0416612	0.966769	Bacteria	Firmicutes	Clostridia	Oscillospirales	Butyricicoccaceae	Butyricicoccus
-0.259575	-1.4842	0.379075	Bacteria	Firmicutes	Clostridia	Christensenellales	Christensenellaceae	Christensenellaceae_R-7_group
-0.0594515	-0.163706	0.933035	Bacteria	Firmicutes	Bacilli	Acholeplasmatales	Acholeplasmataceae	Anaeroplasma
0.0688354	0.321366	0.882917	Bacteria	Firmicutes	Clostridia	Lachnospirales	Lachnospiraceae	Acetitomaculum
-0.482168	-2.91313	0.0288302	Bacteria	Firmicutes	Clostridia	Lachnospirales	Lachnospiraceae	Lachnospiraceae_UCG-010
0.148389	0.939594	0.61768	Bacteria	Firmicutes	Clostridia	Lachnospirales	Lachnospiraceae	GCA-900066575
0.28991	1.37601	0.412671	Bacteria	Firmicutes	Clostridia	Lachnospirales	Lachnospiraceae	Blautia
0.0686782	0.249015	0.89722	Bacteria	Elusimicrobiota	Elusimicrobia	Elusimicrobiales	Elusimicrobiaceae	Elusimicrobium
-0.126692	-0.789297	0.685409	Bacteria	Firmicutes	Clostridia	Oscillospirales	Oscillospiraceae	Colidextribacter
0.804806	3.27939	0.0116837	Bacteria	Firmicutes	Clostridia	Oscillospirales	Oscillospirales_unclassified	Oscillospirales_unclassified
0.0658193	0.287931	0.892228	Bacteria	Firmicutes	Clostridia	Lachnospirales	Lachnospiraceae	uncultured
0.371235	1.45906	0.379075	Bacteria	Cyanobacteria	Vampirivibrionia	Gastranaerophilales	Gastranaerophilales_fa	Gastranaerophilales_ge
0.0188327	0.0867585	0.939404	Bacteria	Firmicutes	Clostridia	Peptostreptococcales-Tissierellales	Anaerovoracaceae	Family_XIII_UCG-001
0.0904878	0.489839	0.837405	Bacteria	Firmicutes	Clostridia	Oscillospirales	Ruminococcaceae	Paludicola
0.103341	0.417706	0.853657	Bacteria	Firmicutes	Clostridia	Monoglobales	Monoglobaceae	Monoglobus
0.0909876	0.418713	0.853657	Bacteria	Firmicutes	Bacilli	Erysipelotrichales	Erysipelatoclostridiaceae	Erysipelotrichaceae_UCG-003
0.410777	2.39033	0.0974568	Bacteria	Firmicutes	Clostridia	Lachnospirales	Lachnospiraceae	Frisingicoccus
0.564595	2.09056	0.180708	Bacteria	Bacteroidota	Bacteroidia	Bacteroidales	Tannerellaceae	Parabacteroides
0.12327	0.856319	0.675753	Bacteria	Firmicutes	Clostridia	Oscillospirales	Oscillospiraceae	uncultured
0.206119	1.00797	0.594509	Bacteria	Proteobacteria	Gammaproteobacteria	Burkholderiales	Oxalobacteraceae	Oxalobacter
0.206093	1.08466	0.544789	Bacteria	Firmicutes	Clostridia	Peptostreptococcales-Tissierellales	Anaerovoracaceae	Anaerovoracaceae_ge
-0.197714	-0.853892	0.675753	Bacteria	Proteobacteria	Alphaproteobacteria	Rhodospirillales	uncultured	uncultured_ge
-0.128561	-0.430736	0.853657	Bacteria	Firmicutes	Clostridia	Lachnospirales	Lachnospiraceae	Lachnospira
-0.530719	-2.03663	0.191065	Bacteria	Firmicutes	Clostridia	Clostridia_unclassified	Clostridia_unclassified	Clostridia_unclassified
0.0786242	0.312721	0.882917	Bacteria	Firmicutes	Clostridia	Oscillospirales	Butyricicoccaceae	Butyricicoccaceae_unclassified
-0.544371	-2.19475	0.147618	Bacteria	Proteobacteria	Gammaproteobacteria	Enterobacterales	Enterobacteriaceae	Escherichia-Shigella
-0.360065	-1.32661	0.414493	Bacteria	Firmicutes	Clostridia	Lachnospirales	Lachnospiraceae	Tyzzerella
-0.707467	-3.3338	0.0116837	Bacteria	Firmicutes	Clostridia	Clostridia_or	Hungateiclostridiaceae	Hungateiclostridiaceae_unclassified
-0.473892	-2.07719	0.180708	Bacteria	Firmicutes	Clostridia	Oscillospirales	UCG-010	UCG-010_ge
0.210185	0.801565	0.685409	Bacteria	Desulfobacterota	Desulfovibrionia	Desulfovibrionales	Desulfovibrionaceae	Desulfovibrio
-0.527496	-1.83631	0.242301	Bacteria	Bacteroidota	Bacteroidia	Bacteroidales	Prevotellaceae	Prevotellaceae_NK3B31_group
-0.324855	-1.34166	0.414493	Bacteria	Firmicutes	Bacilli	Erysipelotrichales	Erysipelatoclostridiaceae	Erysipelatoclostridiaceae_unclassified
-1.31512	-4.705	0.000139629	Bacteria	Bacteroidota	Bacteroidia	Bacteroidales	Rikenellaceae	Rikenellaceae_RC9_gut_group
0.532683	2.76092	0.0396272	Bacteria	Firmicutes	Clostridia	Lachnospirales	Lachnospiraceae	Eisenbergiella
0.0208297	0.150377	0.933035	Bacteria	Firmicutes	Bacilli	Erysipelotrichales	Erysipelotrichaceae	Erysipelotrichaceae_unclassified
0.299332	1.26885	0.449892	Bacteria	Firmicutes	Clostridia	Lachnospirales	Lachnospiraceae	Roseburia
-0.0927795	-0.539552	0.820831	Bacteria	Firmicutes	Clostridia	Lachnospirales	Lachnospirales_unclassified	Lachnospirales_unclassified
0.239756	1.47025	0.379075	Bacteria	Firmicutes	Clostridia	Peptostreptococcales-Tissierellales	Anaerovoracaceae	Family_XIII_AD3011_group
-0.14023	-0.710486	0.737126	Bacteria	Bacteroidota	Bacteroidia	Bacteroidales	Marinifilaceae	Butyricimonas
0.300648	1.44132	0.379075	Bacteria	Firmicutes	Clostridia	Oscillospirales	Ruminococcaceae	Incertae_Sedis
-0.0234922	-0.0957867	0.939404	Bacteria	Firmicutes	Clostridia	Oscillospirales	Ruminococcaceae	CAG-352
0.0331806	0.16788	0.933035	Bacteria	Firmicutes	Clostridia	Lachnospirales	Defluviitaleaceae	Defluviitaleaceae_unclassified
0.356234	1.87236	0.242301	Bacteria	Desulfobacterota	Desulfovibrionia	Desulfovibrionales	Desulfovibrionaceae	Mailhella
0.0279548	0.12679	0.933035	Bacteria	Firmicutes	Clostridia	Oscillospirales	Butyricicoccaceae	UCG-008
0.138278	0.601017	0.782613	Bacteria	Firmicutes	Clostridia	Lachnospirales	Lachnospiraceae	Tuzzerella
-0.365996	-1.82312	0.242301	Bacteria	Firmicutes	Bacilli	Erysipelotrichales	Erysipelatoclostridiaceae	Candidatus_Stoquefichus
0.0842805	0.52858	0.821008	Bacteria	Firmicutes	Clostridia	Oscillospirales	Butyricicoccaceae	UCG-009
0.249599	1.35675	0.414493	Bacteria	Firmicutes	Clostridia	Oscillospirales	Ruminococcaceae	Angelakisella
0.304219	1.72368	0.28255	Bacteria	Firmicutes	Clostridia	Lachnospirales	Lachnospiraceae	Sellimonas
-0.0336754	-0.220648	0.907903	Bacteria	Actinobacteriota	Coriobacteriia	Coriobacteriales	Eggerthellaceae	Eggerthellaceae_unclassified
-0.230093	-1.20698	0.486035	Bacteria	Firmicutes	Clostridia	Lachnospirales	Lachnospiraceae	Anaerosporobacter
0.210433	1.20097	0.486035	Bacteria	Firmicutes	Clostridia	Lachnospirales	Lachnospiraceae	Lachnospiraceae_NK4B4_group
0.537967	3.47389	0	Bacteria	Firmicutes	Bacilli	Erysipelotrichales	Erysipelotrichales_unclassified	Erysipelotrichales_unclassified
-0.121039	-0.684372	0.737126	Bacteria	Firmicutes	Clostridia	Lachnospirales	Lachnospiraceae	Marvinbryantia
0.334049	1.61955	0.321839	Bacteria	Bacteria_unclassified	Bacteria_unclassified	Bacteria_unclassified	Bacteria_unclassified	Bacteria_unclassified
0.0953567	0.440098	0.853657	Bacteria	Proteobacteria	Alphaproteobacteria	Alphaproteobacteria_unclassified	Alphaproteobacteria_unclassified	Alphaproteobacteria_unclassified
-0.180618	-1.18893	0.486631	Bacteria	Firmicutes	Clostridia	Lachnospirales	Lachnospiraceae	Dorea
-0.050394	-0.277132	0.892228	Bacteria	Firmicutes	Bacilli	Erysipelotrichales	Erysipelatoclostridiaceae	UCG-004
-0.244457	-1.4338	0.379075	Bacteria	Firmicutes	Bacilli	Erysipelotrichales	Erysipelatoclostridiaceae	Erysipelatoclostridium
-0.185356	-1.07517	0.544789	Bacteria	Verrucomicrobiota	Lentisphaeria	Victivallales	vadinBE97	vadinBE97_ge
0.393946	2.77087	0	Bacteria	Bacteroidota	Bacteroidia	Bacteroidales	Rikenellaceae	Rikenellaceae_unclassified
-0.318463	-1.84811	0.242301	Bacteria	Proteobacteria	Gammaproteobacteria	Enterobacterales	Enterobacteriaceae	Enterobacteriaceae_unclassified
0.040208	0.270491	0.892228	Bacteria	Proteobacteria	Proteobacteria_unclassified	Proteobacteria_unclassified	Proteobacteria_unclassified	Proteobacteria_unclassified
-0.0470107	-0.322445	0.882917	Bacteria	Firmicutes	Clostridia	Clostridiales	Clostridiaceae	Clostridium_sensu_stricto_1
-0.0695302	-0.371829	0.867802	Bacteria	Firmicutes	Firmicutes_unclassified	Firmicutes_unclassified	Firmicutes_unclassified	Firmicutes_unclassified
-0.737641	-4.12344	0.00136863	Bacteria	Firmicutes	Clostridia	Oscillospirales	Ruminococcaceae	uncultured
-0.234238	-1.56659	0.339296	Bacteria	Firmicutes	Bacilli	Izemoplasmatales	Izemoplasmatales_fa	Izemoplasmatales_ge
-0.208921	-1.17382	0.489839	Bacteria	Firmicutes	Bacilli	Lactobacillales	Streptococcaceae	Lactococcus
-0.136257	-0.797135	0.685409	Bacteria	Firmicutes	Bacilli	Lactobacillales	Streptococcaceae	Streptococcus
-0.0133995	-0.0893536	0.939404	Bacteria	Proteobacteria	Gammaproteobacteria	Pseudomonadales	Pseudomonadaceae	Pseudomonas
-0.358516	-2.52004	0.0753625	Bacteria	Proteobacteria	Gammaproteobacteria	Enterobacterales	Enterobacterales_unclassified	Enterobacterales_unclassified

## Sheet: AutSprANCOM
lfc	w value	q value	Kingdom	Phylum	Class	Order	Family	Genus
-0.143312	-0.939779	0.596975	Bacteria	Firmicutes	Clostridia	Lachnospirales	Lachnospiraceae	Lachnospiraceae_unclassified
-0.510415	-0.846003	0.643097	Bacteria	Firmicutes	Bacilli	Lactobacillales	Lactobacillaceae	Lactobacillus
-0.215115	-0.756787	0.688452	Bacteria	Firmicutes	Clostridia	Lachnospirales	Lachnospiraceae	Lachnospiraceae_NK4A136_group
0.133526	0.170249	0.939712	Bacteria	Bacteroidota	Bacteroidia	Bacteroidales	Prevotellaceae	Prevotella
1.11424	3.34245	0.0101496	Bacteria	Bacteroidota	Bacteroidia	Bacteroidales	Bacteroidaceae	Bacteroides
1.58524	2.27635	0.114127	Bacteria	Bacteroidota	Bacteroidia	Bacteroidales	Muribaculaceae	Muribaculaceae_unclassified
0.134381	0.380955	0.856293	Bacteria	Firmicutes	Clostridia	Oscillospirales	Ruminococcaceae	Ruminococcus
0.245848	0.822267	0.655097	Bacteria	Bacteroidota	Bacteroidia	Bacteroidales	Muribaculaceae	Muribaculaceae_ge
0.412585	1.25969	0.448154	Bacteria	Bacteroidota	Bacteroidia	Bacteroidales	Bacteroidales_unclassified	Bacteroidales_unclassified
-1.2288	-2.07324	0.154294	Bacteria	Verrucomicrobiota	Verrucomicrobiae	Verrucomicrobiales	Akkermansiaceae	Akkermansia
-0.19461	-0.41046	0.842264	Bacteria	Firmicutes	Clostridia	Lachnospirales	Lachnospiraceae	Coprococcus
0.217927	0.906338	0.617281	Bacteria	Firmicutes	Clostridia	Oscillospirales	Oscillospirales_fa	Oscillospirales_ge
-0.0989651	-0.194156	0.939712	Bacteria	Bacteroidota	Bacteroidia	Bacteroidales	Prevotellaceae	Prevotellaceae_unclassified
-0.541644	-2.34132	0.100955	Bacteria	Firmicutes	Clostridia	Oscillospirales	Oscillospiraceae	UCG-005
0.412785	1.10828	0	Bacteria	Firmicutes	Bacilli	Lactobacillales	Enterococcaceae	Enterococcus
-0.897206	-3.6656	0.0039326	Bacteria	Firmicutes	Clostridia	Oscillospirales	Oscillospiraceae	Oscillospiraceae_unclassified
0.808461	1.44632	0.392056	Bacteria	Bacteroidota	Bacteroidia	Bacteroidales	Prevotellaceae	Prevotellaceae_UCG-001
0.246088	1.16071	0.519876	Bacteria	Firmicutes	Clostridia	Clostridia_UCG-014	Clostridia_UCG-014_fa	Clostridia_UCG-014_ge
-0.203119	-0.338835	0.878486	Bacteria	Verrucomicrobiota	Verrucomicrobiae	Opitutales	Puniceicoccaceae	Cerasicoccus
0.740104	2.24876	0.117308	Bacteria	Bacteroidota	Bacteroidia	Bacteroidales	Rikenellaceae	Alistipes
-0.213652	-0.704936	0.689004	Bacteria	Firmicutes	Clostridia	Oscillospirales	Ruminococcaceae	Faecalibacterium
0.614326	1.29443	0.446327	Bacteria	Bacteroidota	Bacteroidia	Bacteroidales	Prevotellaceae	Alloprevotella
0.0950005	0.126905	0.941826	Bacteria	Firmicutes	Clostridia	Lachnospirales	Lachnospiraceae	Anaerostipes
0.988683	1.41628	0.397077	Bacteria	Firmicutes	Clostridia	Lachnospirales	Lachnospiraceae	Lachnospiraceae_UCG-001
0.729484	1.50652	0.372118	Bacteria	Firmicutes	Negativicutes	Acidaminococcales	Acidaminococcaceae	Phascolarctobacterium
0.99692	2.3402	0.100955	Bacteria	Bacteroidota	Bacteroidia	Bacteroidales	uncultured	uncultured_ge
-0.207667	-1.05431	0.576087	Bacteria	Firmicutes	Clostridia	Oscillospirales	Oscillospiraceae	NK4A214_group
0.421228	1.5376	0.359373	Bacteria	Firmicutes	Clostridia	Peptococcales	Peptococcaceae	uncultured
-0.535225	-0.973304	0.595504	Bacteria	Firmicutes	Clostridia	Oscillospirales	Ruminococcaceae	Ruminococcaceae_ge
-0.606738	-1.44061	0.392056	Bacteria	Firmicutes	Clostridia	Lachnospirales	Lachnospiraceae	Lachnoclostridium
-0.467274	-0.869395	0.63372	Bacteria	Bacteroidota	Bacteroidia	Bacteroidales	Prevotellaceae	Prevotellaceae_Ga6A1_group
1.23705	2.96557	0.0284775	Bacteria	Firmicutes	Clostridia	Lachnospirales	Lachnospiraceae	Lachnospiraceae_ge
-0.184769	-0.374022	0.856293	Bacteria	Campilobacterota	Campylobacteria	Campylobacterales	Helicobacteraceae	Helicobacter
-1.06642	-2.06129	0.154294	Bacteria	Firmicutes	Clostridia	Oscillospirales	Oscillospiraceae	Oscillibacter
0.78077	2.56474	0.066811	Bacteria	Firmicutes	Clostridia	Oscillospirales	Ruminococcaceae	Ruminococcaceae_unclassified
-0.115101	-0.483565	0.794902	Bacteria	Proteobacteria	Gammaproteobacteria	Burkholderiales	Sutterellaceae	Parasutterella
0.553801	1.2734	0.446327	Bacteria	Firmicutes	Clostridia	Clostridiales	Clostridiaceae	Sarcina
0.757951	3.04218	0.0258356	Bacteria	Firmicutes	Bacilli	RF39	RF39_fa	RF39_ge
-0.0509528	-0.136722	0.941826	Bacteria	Firmicutes	Clostridia	Clostridia_vadinBB60_group	Clostridia_vadinBB60_group_fa	Clostridia_vadinBB60_group_ge
-0.978136	-2.69397	0.0554763	Bacteria	Firmicutes	Clostridia	Oscillospirales	Butyricicoccaceae	Butyricicoccus
0.228918	0.996931	0.585559	Bacteria	Firmicutes	Clostridia	Christensenellales	Christensenellaceae	Christensenellaceae_R-7_group
0.252264	0.553743	0.759203	Bacteria	Firmicutes	Bacilli	Acholeplasmatales	Acholeplasmataceae	Anaeroplasma
0.0349676	0.114798	0.942892	Bacteria	Firmicutes	Clostridia	Lachnospirales	Lachnospiraceae	Acetitomaculum
-0.863555	-4.09926	0.0019226	Bacteria	Firmicutes	Clostridia	Lachnospirales	Lachnospiraceae	Lachnospiraceae_UCG-010
0.0391697	0.20081	0.939712	Bacteria	Firmicutes	Clostridia	Lachnospirales	Lachnospiraceae	GCA-900066575
0.0458057	0.161919	0.939712	Bacteria	Firmicutes	Clostridia	Lachnospirales	Lachnospiraceae	Blautia
0.441028	1.04555	0.576087	Bacteria	Elusimicrobiota	Elusimicrobia	Elusimicrobiales	Elusimicrobiaceae	Elusimicrobium
-0.3484	-1.74392	0.248029	Bacteria	Firmicutes	Clostridia	Oscillospirales	Oscillospiraceae	Colidextribacter
0.194975	0.613038	0.733131	Bacteria	Firmicutes	Clostridia	Oscillospirales	Oscillospirales_unclassified	Oscillospirales_unclassified
-0.502345	-1.87894	0.207119	Bacteria	Firmicutes	Clostridia	Lachnospirales	Lachnospiraceae	uncultured
0.795532	2.10259	0.1502	Bacteria	Cyanobacteria	Vampirivibrionia	Gastranaerophilales	Gastranaerophilales_fa	Gastranaerophilales_ge
-0.134569	-0.488332	0.794902	Bacteria	Firmicutes	Clostridia	Peptostreptococcales-Tissierellales	Anaerovoracaceae	Family_XIII_UCG-001
-0.563637	-2.58574	0.066811	Bacteria	Firmicutes	Clostridia	Oscillospirales	Ruminococcaceae	Paludicola
-0.704568	-2.10892	0.1502	Bacteria	Firmicutes	Clostridia	Monoglobales	Monoglobaceae	Monoglobus
0.207316	0.702604	0.689004	Bacteria	Firmicutes	Bacilli	Erysipelotrichales	Erysipelatoclostridiaceae	Erysipelotrichaceae_UCG-003
0.962084	3.58384	0.0046554	Bacteria	Firmicutes	Clostridia	Lachnospirales	Lachnospiraceae	Frisingicoccus
1.54386	4.50132	0.00074285	Bacteria	Bacteroidota	Bacteroidia	Bacteroidales	Tannerellaceae	Parabacteroides
-0.252254	-1.04127	0.576087	Bacteria	Firmicutes	Clostridia	Oscillospirales	Oscillospiraceae	uncultured
-0.613641	-1.92217	0.193688	Bacteria	Proteobacteria	Gammaproteobacteria	Burkholderiales	Oxalobacteraceae	Oxalobacter
0.0183623	0.0751646	0.948708	Bacteria	Firmicutes	Clostridia	Peptostreptococcales-Tissierellales	Anaerovoracaceae	Anaerovoracaceae_ge
0.159007	0.428241	0.835595	Bacteria	Proteobacteria	Alphaproteobacteria	Rhodospirillales	uncultured	uncultured_ge
0.0873741	0.188788	0.939712	Bacteria	Firmicutes	Clostridia	Lachnospirales	Lachnospiraceae	Lachnospira
-0.585053	-1.40671	0.397077	Bacteria	Firmicutes	Clostridia	Clostridia_unclassified	Clostridia_unclassified	Clostridia_unclassified
-1.65613	-3.69372	0.0039326	Bacteria	Firmicutes	Clostridia	Oscillospirales	Butyricicoccaceae	Butyricicoccaceae_unclassified
0.243472	1.02803	0.576426	Bacteria	Proteobacteria	Gammaproteobacteria	Enterobacterales	Enterobacteriaceae	Escherichia-Shigella
0.216382	0.563034	0.759203	Bacteria	Firmicutes	Clostridia	Lachnospirales	Lachnospiraceae	Tyzzerella
-0.139112	-0.60088	0	Bacteria	Firmicutes	Clostridia	Clostridia_or	Hungateiclostridiaceae	Hungateiclostridiaceae_unclassified
0.2442	0.665096	0.712526	Bacteria	Firmicutes	Clostridia	Oscillospirales	UCG-010	UCG-010_ge
0.338228	0.9628	0.595504	Bacteria	Desulfobacterota	Desulfovibrionia	Desulfovibrionales	Desulfovibrionaceae	Desulfovibrio
-0.314324	-0.945809	0.596975	Bacteria	Bacteroidota	Bacteroidia	Bacteroidales	Prevotellaceae	Prevotellaceae_NK3B31_group
-0.796855	-2.43962	0.0851211	Bacteria	Firmicutes	Bacilli	Erysipelotrichales	Erysipelatoclostridiaceae	Erysipelatoclostridiaceae_unclassified
0.260367	0.726488	0.688452	Bacteria	Bacteroidota	Bacteroidia	Bacteroidales	Rikenellaceae	Rikenellaceae_RC9_gut_group
0.32836	1.39691	0.397077	Bacteria	Firmicutes	Clostridia	Lachnospirales	Lachnospiraceae	Eisenbergiella
-0.426379	-1.76472	0.243919	Bacteria	Firmicutes	Bacilli	Erysipelotrichales	Erysipelotrichaceae	Erysipelotrichaceae_unclassified
-0.288794	-0.646121	0.712526	Bacteria	Firmicutes	Clostridia	Lachnospirales	Lachnospiraceae	Roseburia
-0.733439	-2.95698	0.0284775	Bacteria	Firmicutes	Clostridia	Lachnospirales	Lachnospirales_unclassified	Lachnospirales_unclassified
0.0202364	0.0847023	0.948708	Bacteria	Firmicutes	Clostridia	Peptostreptococcales-Tissierellales	Anaerovoracaceae	Family_XIII_AD3011_group
-0.0322753	-0.102568	0.944053	Bacteria	Bacteroidota	Bacteroidia	Bacteroidales	Marinifilaceae	Butyricimonas
0.914249	4.0445	0.0019226	Bacteria	Firmicutes	Clostridia	Oscillospirales	Ruminococcaceae	Incertae_Sedis
-0.562333	-1.32175	0.435911	Bacteria	Firmicutes	Clostridia	Oscillospirales	Ruminococcaceae	CAG-352
0.197778	0.723457	0.688452	Bacteria	Firmicutes	Clostridia	Lachnospirales	Defluviitaleaceae	Defluviitaleaceae_unclassified
-0.0382809	-0.165298	0.939712	Bacteria	Desulfobacterota	Desulfovibrionia	Desulfovibrionales	Desulfovibrionaceae	Mailhella
-0.673274	-2.71619	0.0554763	Bacteria	Firmicutes	Clostridia	Oscillospirales	Butyricicoccaceae	UCG-008
-1.23994	-3.662	0.0039326	Bacteria	Firmicutes	Clostridia	Lachnospirales	Lachnospiraceae	Tuzzerella
-0.522899	-1.82536	0.226489	Bacteria	Firmicutes	Bacilli	Erysipelotrichales	Erysipelatoclostridiaceae	Candidatus_Stoquefichus
0.528011	2.5803	0.066811	Bacteria	Firmicutes	Clostridia	Oscillospirales	Butyricicoccaceae	UCG-009
0.0352699	0.150719	0.940017	Bacteria	Firmicutes	Clostridia	Oscillospirales	Ruminococcaceae	Angelakisella
0.149554	0.653833	0.712526	Bacteria	Firmicutes	Clostridia	Lachnospirales	Lachnospiraceae	Sellimonas
-0.593179	-2.51198	0.0733678	Bacteria	Actinobacteriota	Coriobacteriia	Coriobacteriales	Eggerthellaceae	Eggerthellaceae_unclassified
-0.636374	-2.01846	0.165164	Bacteria	Firmicutes	Clostridia	Lachnospirales	Lachnospiraceae	Anaerosporobacter
-0.17572	-0.744471	0.688452	Bacteria	Firmicutes	Clostridia	Lachnospirales	Lachnospiraceae	Lachnospiraceae_NK4B4_group
0.19279	0.866907	0	Bacteria	Firmicutes	Bacilli	Erysipelotrichales	Erysipelotrichales_unclassified	Erysipelotrichales_unclassified
0.151233	0.737997	0.688452	Bacteria	Firmicutes	Clostridia	Lachnospirales	Lachnospiraceae	Marvinbryantia
0.00718181	0.0301569	0.975942	Bacteria	Bacteria_unclassified	Bacteria_unclassified	Bacteria_unclassified	Bacteria_unclassified	Bacteria_unclassified
0.0616684	0.236155	0.939712	Bacteria	Proteobacteria	Alphaproteobacteria	Alphaproteobacteria_unclassified	Alphaproteobacteria_unclassified	Alphaproteobacteria_unclassified
-0.352111	-1.78097	0.242381	Bacteria	Firmicutes	Clostridia	Lachnospirales	Lachnospiraceae	Dorea
-0.0403556	-0.168827	0.939712	Bacteria	Firmicutes	Bacilli	Erysipelotrichales	Erysipelatoclostridiaceae	UCG-004
0.0350861	0.173976	0.939712	Bacteria	Firmicutes	Bacilli	Erysipelotrichales	Erysipelatoclostridiaceae	Erysipelatoclostridium
-0.313269	-1.92978	0.193688	Bacteria	Verrucomicrobiota	Lentisphaeria	Victivallales	vadinBE97	vadinBE97_ge
-0.126663	-0.521328	0.779238	Bacteria	Bacteroidota	Bacteroidia	Bacteroidales	Rikenellaceae	Rikenellaceae_unclassified
-0.301459	-1.62216	0.311473	Bacteria	Proteobacteria	Gammaproteobacteria	Enterobacterales	Enterobacteriaceae	Enterobacteriaceae_unclassified
-0.266617	-1.34365	0.428188	Bacteria	Proteobacteria	Proteobacteria_unclassified	Proteobacteria_unclassified	Proteobacteria_unclassified	Proteobacteria_unclassified
-0.318241	-1.44908	0.392056	Bacteria	Firmicutes	Clostridia	Clostridiales	Clostridiaceae	Clostridium_sensu_stricto_1
-0.0574275	-0.233925	0.939712	Bacteria	Firmicutes	Firmicutes_unclassified	Firmicutes_unclassified	Firmicutes_unclassified	Firmicutes_unclassified
-0.215697	-1.03962	0.576087	Bacteria	Firmicutes	Clostridia	Oscillospirales	Ruminococcaceae	uncultured
-0.141504	-0.809467	0.657244	Bacteria	Firmicutes	Bacilli	Izemoplasmatales	Izemoplasmatales_fa	Izemoplasmatales_ge
-0.85693	-3.79827	0.0039326	Bacteria	Firmicutes	Bacilli	Lactobacillales	Streptococcaceae	Lactococcus
-0.234842	-0.995701	0.585559	Bacteria	Firmicutes	Bacilli	Lactobacillales	Streptococcaceae	Streptococcus
-0.507212	-2.20421	0.126086	Bacteria	Proteobacteria	Gammaproteobacteria	Pseudomonadales	Pseudomonadaceae	Pseudomonas
-0.23897	-1.27788	0	Bacteria	Proteobacteria	Gammaproteobacteria	Enterobacterales	Enterobacterales_unclassified	Enterobacterales_unclassified

## Sheet: AutSumANCOM
lfc	w value	q value	Kingdom	Phylum	Class	Order	Family	Genus
0.0152479	0.102613	0.955381	Bacteria	Firmicutes	Clostridia	Lachnospirales	Lachnospiraceae	Lachnospiraceae_unclassified
-1.06343	-1.84424	0.140514	Bacteria	Firmicutes	Bacilli	Lactobacillales	Lactobacillaceae	Lactobacillus
-0.00193177	-0.00682796	0.994552	Bacteria	Firmicutes	Clostridia	Lachnospirales	Lachnospiraceae	Lachnospiraceae_NK4A136_group
0.0304339	0.0378555	0.9855	Bacteria	Bacteroidota	Bacteroidia	Bacteroidales	Prevotellaceae	Prevotella
0.846175	2.62258	0.0299978	Bacteria	Bacteroidota	Bacteroidia	Bacteroidales	Bacteroidaceae	Bacteroides
1.03418	1.50062	0.248811	Bacteria	Bacteroidota	Bacteroidia	Bacteroidales	Muribaculaceae	Muribaculaceae_unclassified
-0.63766	-2.01534	0.109672	Bacteria	Firmicutes	Clostridia	Oscillospirales	Ruminococcaceae	Ruminococcus
0.448001	1.51397	0.246617	Bacteria	Bacteroidota	Bacteroidia	Bacteroidales	Muribaculaceae	Muribaculaceae_ge
0.273289	0.845778	0.591141	Bacteria	Bacteroidota	Bacteroidia	Bacteroidales	Bacteroidales_unclassified	Bacteroidales_unclassified
0.165489	0.273488	0.908157	Bacteria	Verrucomicrobiota	Verrucomicrobiae	Verrucomicrobiales	Akkermansiaceae	Akkermansia
0.0812369	0.164309	0.936203	Bacteria	Firmicutes	Clostridia	Lachnospirales	Lachnospiraceae	Coprococcus
0.468945	1.88167	0.134427	Bacteria	Firmicutes	Clostridia	Oscillospirales	Oscillospirales_fa	Oscillospirales_ge
0.0539615	0.0996275	0.955381	Bacteria	Bacteroidota	Bacteroidia	Bacteroidales	Prevotellaceae	Prevotellaceae_unclassified
-0.120511	-0.482789	0.795598	Bacteria	Firmicutes	Clostridia	Oscillospirales	Oscillospiraceae	UCG-005
-0.416302	-1.9656	0	Bacteria	Firmicutes	Bacilli	Lactobacillales	Enterococcaceae	Enterococcus
-0.75773	-3.13155	0.00831639	Bacteria	Firmicutes	Clostridia	Oscillospirales	Oscillospiraceae	Oscillospiraceae_unclassified
0.473387	0.783911	0.610771	Bacteria	Bacteroidota	Bacteroidia	Bacteroidales	Prevotellaceae	Prevotellaceae_UCG-001
0.316134	1.35853	0.304325	Bacteria	Firmicutes	Clostridia	Clostridia_UCG-014	Clostridia_UCG-014_fa	Clostridia_UCG-014_ge
0.10057	0.161048	0.936203	Bacteria	Verrucomicrobiota	Verrucomicrobiae	Opitutales	Puniceicoccaceae	Cerasicoccus
0.811096	2.64234	0.0292156	Bacteria	Bacteroidota	Bacteroidia	Bacteroidales	Rikenellaceae	Alistipes
0.482125	1.53716	0.244071	Bacteria	Firmicutes	Clostridia	Oscillospirales	Ruminococcaceae	Faecalibacterium
0.921551	1.89106	0.134328	Bacteria	Bacteroidota	Bacteroidia	Bacteroidales	Prevotellaceae	Alloprevotella
-0.938533	-1.33931	0.31018	Bacteria	Firmicutes	Clostridia	Lachnospirales	Lachnospiraceae	Anaerostipes
0.498954	0.743634	0.636466	Bacteria	Firmicutes	Clostridia	Lachnospirales	Lachnospiraceae	Lachnospiraceae_UCG-001
0.639437	1.22118	0.370028	Bacteria	Firmicutes	Negativicutes	Acidaminococcales	Acidaminococcaceae	Phascolarctobacterium
0.523043	1.15654	0.400302	Bacteria	Bacteroidota	Bacteroidia	Bacteroidales	uncultured	uncultured_ge
-0.0297165	-0.155247	0.936203	Bacteria	Firmicutes	Clostridia	Oscillospirales	Oscillospiraceae	NK4A214_group
0.683891	2.51503	0.0385076	Bacteria	Firmicutes	Clostridia	Peptococcales	Peptococcaceae	uncultured
-1.81892	-3.85022	0.00118011	Bacteria	Firmicutes	Clostridia	Oscillospirales	Ruminococcaceae	Ruminococcaceae_ge
-0.516513	-1.23755	0.365342	Bacteria	Firmicutes	Clostridia	Lachnospirales	Lachnospiraceae	Lachnoclostridium
-1.09868	-1.92615	0.126583	Bacteria	Bacteroidota	Bacteroidia	Bacteroidales	Prevotellaceae	Prevotellaceae_Ga6A1_group
1.76937	4.41945	0.000181417	Bacteria	Firmicutes	Clostridia	Lachnospirales	Lachnospiraceae	Lachnospiraceae_ge
-0.467502	-0.884499	0.567219	Bacteria	Campilobacterota	Campylobacteria	Campylobacterales	Helicobacteraceae	Helicobacter
-1.14179	-2.21343	0.0720844	Bacteria	Firmicutes	Clostridia	Oscillospirales	Oscillospiraceae	Oscillibacter
0.982094	3.20529	0.00674634	Bacteria	Firmicutes	Clostridia	Oscillospirales	Ruminococcaceae	Ruminococcaceae_unclassified
-0.144944	-0.591464	0.734495	Bacteria	Proteobacteria	Gammaproteobacteria	Burkholderiales	Sutterellaceae	Parasutterella
0.253999	0.545907	0.766242	Bacteria	Firmicutes	Clostridia	Clostridiales	Clostridiaceae	Sarcina
0.714813	2.75046	0.0225736	Bacteria	Firmicutes	Bacilli	RF39	RF39_fa	RF39_ge
0.247635	0.598038	0.734495	Bacteria	Firmicutes	Clostridia	Clostridia_vadinBB60_group	Clostridia_vadinBB60_group_fa	Clostridia_vadinBB60_group_ge
-1.43325	-4.15202	0.000443387	Bacteria	Firmicutes	Clostridia	Oscillospirales	Butyricicoccaceae	Butyricicoccus
0.513978	2.39866	0.0489213	Bacteria	Firmicutes	Clostridia	Christensenellales	Christensenellaceae	Christensenellaceae_R-7_group
0.222251	0.471518	0.796588	Bacteria	Firmicutes	Bacilli	Acholeplasmatales	Acholeplasmataceae	Anaeroplasma
-0.439342	-1.36487	0.304325	Bacteria	Firmicutes	Clostridia	Lachnospirales	Lachnospiraceae	Acetitomaculum
-0.726323	-3.44353	0.00417833	Bacteria	Firmicutes	Clostridia	Lachnospirales	Lachnospiraceae	Lachnospiraceae_UCG-010
0.299073	1.38343	0.300304	Bacteria	Firmicutes	Clostridia	Lachnospirales	Lachnospiraceae	GCA-900066575
0.234167	0.801165	0.610771	Bacteria	Firmicutes	Clostridia	Lachnospirales	Lachnospiraceae	Blautia
0.784447	1.84709	0.140514	Bacteria	Elusimicrobiota	Elusimicrobia	Elusimicrobiales	Elusimicrobiaceae	Elusimicrobium
-0.154697	-0.789985	0.610771	Bacteria	Firmicutes	Clostridia	Oscillospirales	Oscillospiraceae	Colidextribacter
-0.0673616	-0.20842	0.927668	Bacteria	Firmicutes	Clostridia	Oscillospirales	Oscillospirales_unclassified	Oscillospirales_unclassified
-0.0755913	-0.251863	0.908157	Bacteria	Firmicutes	Clostridia	Lachnospirales	Lachnospiraceae	uncultured
1.27788	3.42813	0.00417833	Bacteria	Cyanobacteria	Vampirivibrionia	Gastranaerophilales	Gastranaerophilales_fa	Gastranaerophilales_ge
0.444266	1.62199	0.217521	Bacteria	Firmicutes	Clostridia	Peptostreptococcales-Tissierellales	Anaerovoracaceae	Family_XIII_UCG-001
-0.056283	-0.272379	0.908157	Bacteria	Firmicutes	Clostridia	Oscillospirales	Ruminococcaceae	Paludicola
-1.0492	-3.26203	0.00579422	Bacteria	Firmicutes	Clostridia	Monoglobales	Monoglobaceae	Monoglobus
0.231576	0.812368	0.610771	Bacteria	Firmicutes	Bacilli	Erysipelotrichales	Erysipelatoclostridiaceae	Erysipelotrichaceae_UCG-003
0.769867	2.82421	0.0186204	Bacteria	Firmicutes	Clostridia	Lachnospirales	Lachnospiraceae	Frisingicoccus
1.08723	3.28635	0.00579422	Bacteria	Bacteroidota	Bacteroidia	Bacteroidales	Tannerellaceae	Parabacteroides
-0.397406	-1.55528	0.23976	Bacteria	Firmicutes	Clostridia	Oscillospirales	Oscillospiraceae	uncultured
-1.2473	-3.8732	0.00118011	Bacteria	Proteobacteria	Gammaproteobacteria	Burkholderiales	Oxalobacteraceae	Oxalobacter
-0.0306694	-0.125673	0.951913	Bacteria	Firmicutes	Clostridia	Peptostreptococcales-Tissierellales	Anaerovoracaceae	Anaerovoracaceae_ge
0.199995	0.525006	0.775925	Bacteria	Proteobacteria	Alphaproteobacteria	Rhodospirillales	uncultured	uncultured_ge
-0.20752	-0.41401	0.839049	Bacteria	Firmicutes	Clostridia	Lachnospirales	Lachnospiraceae	Lachnospira
-0.428374	-1.04184	0.467481	Bacteria	Firmicutes	Clostridia	Clostridia_unclassified	Clostridia_unclassified	Clostridia_unclassified
-1.67332	-3.75389	0.00159602	Bacteria	Firmicutes	Clostridia	Oscillospirales	Butyricicoccaceae	Butyricicoccaceae_unclassified
0.59441	1.9397	0.125343	Bacteria	Proteobacteria	Gammaproteobacteria	Enterobacterales	Enterobacteriaceae	Escherichia-Shigella
1.0932	2.66673	0.0280838	Bacteria	Firmicutes	Clostridia	Lachnospirales	Lachnospiraceae	Tyzzerella
-0.283136	-1.18981	0	Bacteria	Firmicutes	Clostridia	Clostridia_or	Hungateiclostridiaceae	Hungateiclostridiaceae_unclassified
0.648334	1.74881	0.169917	Bacteria	Firmicutes	Clostridia	Oscillospirales	UCG-010	UCG-010_ge
-0.288775	-0.949799	0.522827	Bacteria	Desulfobacterota	Desulfovibrionia	Desulfovibrionales	Desulfovibrionaceae	Desulfovibrio
-0.0981295	-0.245477	0.908157	Bacteria	Bacteroidota	Bacteroidia	Bacteroidales	Prevotellaceae	Prevotellaceae_NK3B31_group
-0.513999	-1.5184	0.246617	Bacteria	Firmicutes	Bacilli	Erysipelotrichales	Erysipelatoclostridiaceae	Erysipelatoclostridiaceae_unclassified
-0.0778803	-0.241606	0.908157	Bacteria	Bacteroidota	Bacteroidia	Bacteroidales	Rikenellaceae	Rikenellaceae_RC9_gut_group
0.289703	1.13446	0.409075	Bacteria	Firmicutes	Clostridia	Lachnospirales	Lachnospiraceae	Eisenbergiella
-0.512741	-2.12376	0.0882373	Bacteria	Firmicutes	Bacilli	Erysipelotrichales	Erysipelotrichaceae	Erysipelotrichaceae_unclassified
-0.0133028	-0.0294054	0.9855	Bacteria	Firmicutes	Clostridia	Lachnospirales	Lachnospiraceae	Roseburia
-0.360259	-1.46011	0.264478	Bacteria	Firmicutes	Clostridia	Lachnospirales	Lachnospirales_unclassified	Lachnospirales_unclassified
0.0883203	0.381933	0.858624	Bacteria	Firmicutes	Clostridia	Peptostreptococcales-Tissierellales	Anaerovoracaceae	Family_XIII_AD3011_group
0.0476565	0.156942	0.936203	Bacteria	Bacteroidota	Bacteroidia	Bacteroidales	Marinifilaceae	Butyricimonas
0.55068	2.27574	0.0644812	Bacteria	Firmicutes	Clostridia	Oscillospirales	Ruminococcaceae	Incertae_Sedis
-1.15688	-2.89534	0.0154302	Bacteria	Firmicutes	Clostridia	Oscillospirales	Ruminococcaceae	CAG-352
-0.172167	-0.610064	0.734495	Bacteria	Firmicutes	Clostridia	Lachnospirales	Defluviitaleaceae	Defluviitaleaceae_unclassified
-0.175172	-0.708341	0.658259	Bacteria	Desulfobacterota	Desulfovibrionia	Desulfovibrionales	Desulfovibrionaceae	Mailhella
-1.4947	-6.34197	2.49523e-08	Bacteria	Firmicutes	Clostridia	Oscillospirales	Butyricicoccaceae	UCG-008
-1.52651	-4.54217	0.000122493	Bacteria	Firmicutes	Clostridia	Lachnospirales	Lachnospiraceae	Tuzzerella
-0.88595	-3.35987	0.00480015	Bacteria	Firmicutes	Bacilli	Erysipelotrichales	Erysipelatoclostridiaceae	Candidatus_Stoquefichus
0.0635035	0.285206	0.908157	Bacteria	Firmicutes	Clostridia	Oscillospirales	Butyricicoccaceae	UCG-009
0.254069	0.999181	0.492222	Bacteria	Firmicutes	Clostridia	Oscillospirales	Ruminococcaceae	Angelakisella
-0.614945	-2.59504	0.0315263	Bacteria	Firmicutes	Clostridia	Lachnospirales	Lachnospiraceae	Sellimonas
-0.811428	-3.58985	0.0025997	Bacteria	Actinobacteriota	Coriobacteriia	Coriobacteriales	Eggerthellaceae	Eggerthellaceae_unclassified
-0.693853	-2.46423	0.0431538	Bacteria	Firmicutes	Clostridia	Lachnospirales	Lachnospiraceae	Anaerosporobacter
-0.595591	-2.38188	0.0498607	Bacteria	Firmicutes	Clostridia	Lachnospirales	Lachnospiraceae	Lachnospiraceae_NK4B4_group
-0.530761	-3.35786	0	Bacteria	Firmicutes	Bacilli	Erysipelotrichales	Erysipelotrichales_unclassified	Erysipelotrichales_unclassified
0.517021	2.25809	0.0658345	Bacteria	Firmicutes	Clostridia	Lachnospirales	Lachnospiraceae	Marvinbryantia
-0.0819526	-0.318266	0.897078	Bacteria	Bacteria_unclassified	Bacteria_unclassified	Bacteria_unclassified	Bacteria_unclassified	Bacteria_unclassified
-0.084198	-0.318341	0.897078	Bacteria	Proteobacteria	Alphaproteobacteria	Alphaproteobacteria_unclassified	Alphaproteobacteria_unclassified	Alphaproteobacteria_unclassified
-0.555675	-2.93599	0.0140669	Bacteria	Firmicutes	Clostridia	Lachnospirales	Lachnospiraceae	Dorea
-0.126229	-0.486195	0.795598	Bacteria	Firmicutes	Bacilli	Erysipelotrichales	Erysipelatoclostridiaceae	UCG-004
-0.00800081	-0.0410867	0.9855	Bacteria	Firmicutes	Bacilli	Erysipelotrichales	Erysipelatoclostridiaceae	Erysipelatoclostridium
-0.388009	-2.02427	0.109672	Bacteria	Verrucomicrobiota	Lentisphaeria	Victivallales	vadinBE97	vadinBE97_ge
-0.724559	-3.67405	0.00202005	Bacteria	Bacteroidota	Bacteroidia	Bacteroidales	Rikenellaceae	Rikenellaceae_unclassified
-0.400968	-2.43078	0.0460361	Bacteria	Proteobacteria	Gammaproteobacteria	Enterobacterales	Enterobacteriaceae	Enterobacteriaceae_unclassified
-0.72823	-6.02108	9.52907e-08	Bacteria	Proteobacteria	Proteobacteria_unclassified	Proteobacteria_unclassified	Proteobacteria_unclassified	Proteobacteria_unclassified
-0.777859	-4.13	0.000443387	Bacteria	Firmicutes	Clostridia	Clostridiales	Clostridiaceae	Clostridium_sensu_stricto_1
-0.676627	-3.27013	0.00579422	Bacteria	Firmicutes	Firmicutes_unclassified	Firmicutes_unclassified	Firmicutes_unclassified	Firmicutes_unclassified
-0.3237	-1.58782	0.228814	Bacteria	Firmicutes	Clostridia	Oscillospirales	Ruminococcaceae	uncultured
-0.489283	-3.09301	0.00908127	Bacteria	Firmicutes	Bacilli	Izemoplasmatales	Izemoplasmatales_fa	Izemoplasmatales_ge
-1.11678	-5.10257	1.22858e-05	Bacteria	Firmicutes	Bacilli	Lactobacillales	Streptococcaceae	Lactococcus
-0.591515	-2.99798	0.0119582	Bacteria	Firmicutes	Bacilli	Lactobacillales	Streptococcaceae	Streptococcus
-0.856619	-4.20922	0.000402676	Bacteria	Proteobacteria	Gammaproteobacteria	Pseudomonadales	Pseudomonadaceae	Pseudomonas
-0.622635	-4.73271	0	Bacteria	Proteobacteria	Gammaproteobacteria	Enterobacterales	Enterobacterales_unclassified	Enterobacterales_unclassified

## Sheet: AutWinANCOM
lfc	w value	q value	Kingdom	Phylum	Class	Order	Family	Genus
-0.263134	-1.84256	0.224791	Bacteria	Firmicutes	Clostridia	Lachnospirales	Lachnospiraceae	Lachnospiraceae_unclassified
-0.376136	-0.592699	0.80144	Bacteria	Firmicutes	Bacilli	Lactobacillales	Lactobacillaceae	Lactobacillus
-0.509589	-1.58297	0.337221	Bacteria	Firmicutes	Clostridia	Lachnospirales	Lachnospiraceae	Lachnospiraceae_NK4A136_group
-1.0257	-1.23232	0.499191	Bacteria	Bacteroidota	Bacteroidia	Bacteroidales	Prevotellaceae	Prevotella
0.939656	2.78197	0.0423122	Bacteria	Bacteroidota	Bacteroidia	Bacteroidales	Bacteroidaceae	Bacteroides
0.168932	0.24091	0.950383	Bacteria	Bacteroidota	Bacteroidia	Bacteroidales	Muribaculaceae	Muribaculaceae_unclassified
0.0809794	0.212218	0.950383	Bacteria	Firmicutes	Clostridia	Oscillospirales	Ruminococcaceae	Ruminococcus
0.123133	0.414626	0.899106	Bacteria	Bacteroidota	Bacteroidia	Bacteroidales	Muribaculaceae	Muribaculaceae_ge
0.355266	1.10224	0.594788	Bacteria	Bacteroidota	Bacteroidia	Bacteroidales	Bacteroidales_unclassified	Bacteroidales_unclassified
-2.30242	-4.23037	0.000641597	Bacteria	Verrucomicrobiota	Verrucomicrobiae	Verrucomicrobiales	Akkermansiaceae	Akkermansia
-0.393447	-0.77268	0.721915	Bacteria	Firmicutes	Clostridia	Lachnospirales	Lachnospiraceae	Coprococcus
-0.152566	-0.559411	0.80144	Bacteria	Firmicutes	Clostridia	Oscillospirales	Oscillospirales_fa	Oscillospirales_ge
-0.316991	-0.633986	0.784929	Bacteria	Bacteroidota	Bacteroidia	Bacteroidales	Prevotellaceae	Prevotellaceae_unclassified
-1.04499	-4.44723	0.000318943	Bacteria	Firmicutes	Clostridia	Oscillospirales	Oscillospiraceae	UCG-005
-0.0970641	-0.934352	0.691744	Bacteria	Firmicutes	Bacilli	Lactobacillales	Enterococcaceae	Enterococcus
-0.813661	-2.99093	0.0250337	Bacteria	Firmicutes	Clostridia	Oscillospirales	Oscillospiraceae	Oscillospiraceae_unclassified
0.189193	0.309483	0.950383	Bacteria	Bacteroidota	Bacteroidia	Bacteroidales	Prevotellaceae	Prevotellaceae_UCG-001
-0.443159	-1.72905	0.267891	Bacteria	Firmicutes	Clostridia	Clostridia_UCG-014	Clostridia_UCG-014_fa	Clostridia_UCG-014_ge
1.38444	2.37795	0.0957517	Bacteria	Verrucomicrobiota	Verrucomicrobiae	Opitutales	Puniceicoccaceae	Cerasicoccus
1.19435	3.59817	0.00503584	Bacteria	Bacteroidota	Bacteroidia	Bacteroidales	Rikenellaceae	Alistipes
-0.816225	-2.55788	0.0724014	Bacteria	Firmicutes	Clostridia	Oscillospirales	Ruminococcaceae	Faecalibacterium
0.255792	0.451153	0.874472	Bacteria	Bacteroidota	Bacteroidia	Bacteroidales	Prevotellaceae	Alloprevotella
-0.394843	-0.546538	0.80144	Bacteria	Firmicutes	Clostridia	Lachnospirales	Lachnospiraceae	Anaerostipes
0.444718	0.630996	0.784929	Bacteria	Firmicutes	Clostridia	Lachnospirales	Lachnospiraceae	Lachnospiraceae_UCG-001
0.0641042	0.122191	0.950383	Bacteria	Firmicutes	Negativicutes	Acidaminococcales	Acidaminococcaceae	Phascolarctobacterium
0.440145	0.905749	0.691776	Bacteria	Bacteroidota	Bacteroidia	Bacteroidales	uncultured	uncultured_ge
-0.607572	-2.98665	0.0250337	Bacteria	Firmicutes	Clostridia	Oscillospirales	Oscillospiraceae	NK4A214_group
0.211016	0.787884	0.721915	Bacteria	Firmicutes	Clostridia	Peptococcales	Peptococcaceae	uncultured
0.0281273	0.0511718	0.976951	Bacteria	Firmicutes	Clostridia	Oscillospirales	Ruminococcaceae	Ruminococcaceae_ge
-1.44342	-3.53385	0.00563143	Bacteria	Firmicutes	Clostridia	Lachnospirales	Lachnospiraceae	Lachnoclostridium
-0.0903346	-0.166697	0.950383	Bacteria	Bacteroidota	Bacteroidia	Bacteroidales	Prevotellaceae	Prevotellaceae_Ga6A1_group
0.856021	2.03866	0.158522	Bacteria	Firmicutes	Clostridia	Lachnospirales	Lachnospiraceae	Lachnospiraceae_ge
-0.443809	-0.856759	0.705717	Bacteria	Campilobacterota	Campylobacteria	Campylobacterales	Helicobacteraceae	Helicobacter
-0.716313	-1.33125	0.447591	Bacteria	Firmicutes	Clostridia	Oscillospirales	Oscillospiraceae	Oscillibacter
0.442198	1.44903	0.415544	Bacteria	Firmicutes	Clostridia	Oscillospirales	Ruminococcaceae	Ruminococcaceae_unclassified
-0.617111	-2.34932	0.0972266	Bacteria	Proteobacteria	Gammaproteobacteria	Burkholderiales	Sutterellaceae	Parasutterella
-0.259682	-0.687629	0.773072	Bacteria	Firmicutes	Clostridia	Clostridiales	Clostridiaceae	Sarcina
0.395709	1.29905	0.453869	Bacteria	Firmicutes	Bacilli	RF39	RF39_fa	RF39_ge
0.696788	1.60553	0.331153	Bacteria	Firmicutes	Clostridia	Clostridia_vadinBB60_group	Clostridia_vadinBB60_group_fa	Clostridia_vadinBB60_group_ge
-0.995293	-2.17185	0.131414	Bacteria	Firmicutes	Clostridia	Oscillospirales	Butyricicoccaceae	Butyricicoccus
0.244405	1.0699	0.611063	Bacteria	Firmicutes	Clostridia	Christensenellales	Christensenellaceae	Christensenellaceae_R-7_group
0.69432	1.41651	0.41778	Bacteria	Firmicutes	Bacilli	Acholeplasmatales	Acholeplasmataceae	Anaeroplasma
-0.291704	-0.921122	0.691744	Bacteria	Firmicutes	Clostridia	Lachnospirales	Lachnospiraceae	Acetitomaculum
-1.49543	-6.73819	1.76415e-09	Bacteria	Firmicutes	Clostridia	Lachnospirales	Lachnospiraceae	Lachnospiraceae_UCG-010
-0.348857	-1.39168	0.41778	Bacteria	Firmicutes	Clostridia	Lachnospirales	Lachnospiraceae	GCA-900066575
0.165226	0.559302	0.80144	Bacteria	Firmicutes	Clostridia	Lachnospirales	Lachnospiraceae	Blautia
0.598124	1.38154	0.41778	Bacteria	Elusimicrobiota	Elusimicrobia	Elusimicrobiales	Elusimicrobiaceae	Elusimicrobium
-0.617394	-2.49214	0.0775958	Bacteria	Firmicutes	Clostridia	Oscillospirales	Oscillospiraceae	Colidextribacter
0.0807354	0.221661	0.950383	Bacteria	Firmicutes	Clostridia	Oscillospirales	Oscillospirales_unclassified	Oscillospirales_unclassified
-0.565348	-1.93381	0.188549	Bacteria	Firmicutes	Clostridia	Lachnospirales	Lachnospiraceae	uncultured
0.89614	2.13829	0.137472	Bacteria	Cyanobacteria	Vampirivibrionia	Gastranaerophilales	Gastranaerophilales_fa	Gastranaerophilales_ge
-0.178993	-0.634152	0.784929	Bacteria	Firmicutes	Clostridia	Peptostreptococcales-Tissierellales	Anaerovoracaceae	Family_XIII_UCG-001
-0.968539	-5.34386	5.00436e-06	Bacteria	Firmicutes	Clostridia	Oscillospirales	Ruminococcaceae	Paludicola
-1.29675	-3.85915	0.00250321	Bacteria	Firmicutes	Clostridia	Monoglobales	Monoglobaceae	Monoglobus
0.0776336	0.253507	0.950383	Bacteria	Firmicutes	Bacilli	Erysipelotrichales	Erysipelatoclostridiaceae	Erysipelotrichaceae_UCG-003
0.5318	1.82529	0.226523	Bacteria	Firmicutes	Clostridia	Lachnospirales	Lachnospiraceae	Frisingicoccus
1.33802	3.1639	0.017124	Bacteria	Bacteroidota	Bacteroidia	Bacteroidales	Tannerellaceae	Parabacteroides
-0.748304	-2.76058	0.0423122	Bacteria	Firmicutes	Clostridia	Oscillospirales	Oscillospiraceae	uncultured
-0.988363	-2.97201	0.0250337	Bacteria	Proteobacteria	Gammaproteobacteria	Burkholderiales	Oxalobacteraceae	Oxalobacter
0.41534	1.72107	0.267891	Bacteria	Firmicutes	Clostridia	Peptostreptococcales-Tissierellales	Anaerovoracaceae	Anaerovoracaceae_ge
0.0276585	0.0671422	0.973005	Bacteria	Proteobacteria	Alphaproteobacteria	Rhodospirillales	uncultured	uncultured_ge
0.0708182	0.147722	0.950383	Bacteria	Firmicutes	Clostridia	Lachnospirales	Lachnospiraceae	Lachnospira
-0.857831	-2.11925	0.1388	Bacteria	Firmicutes	Clostridia	Clostridia_unclassified	Clostridia_unclassified	Clostridia_unclassified
-1.48609	-3.28901	0.0122883	Bacteria	Firmicutes	Clostridia	Oscillospirales	Butyricicoccaceae	Butyricicoccaceae_unclassified
-0.043499	-0.274887	0.950383	Bacteria	Proteobacteria	Gammaproteobacteria	Enterobacterales	Enterobacteriaceae	Escherichia-Shigella
0.143879	0.401535	0.900987	Bacteria	Firmicutes	Clostridia	Lachnospirales	Lachnospiraceae	Tyzzerella
0.0138394	0.119808	0	Bacteria	Firmicutes	Clostridia	Clostridia_or	Hungateiclostridiaceae	Hungateiclostridiaceae_unclassified
0.00134669	0.00387896	0.996905	Bacteria	Firmicutes	Clostridia	Oscillospirales	UCG-010	UCG-010_ge
0.171628	0.538617	0.80144	Bacteria	Desulfobacterota	Desulfovibrionia	Desulfovibrionales	Desulfovibrionaceae	Desulfovibrio
0.217784	0.571726	0.80144	Bacteria	Bacteroidota	Bacteroidia	Bacteroidales	Prevotellaceae	Prevotellaceae_NK3B31_group
-0.0530607	-0.13661	0.950383	Bacteria	Firmicutes	Bacilli	Erysipelotrichales	Erysipelatoclostridiaceae	Erysipelatoclostridiaceae_unclassified
0.241574	0.918325	0.691744	Bacteria	Bacteroidota	Bacteroidia	Bacteroidales	Rikenellaceae	Rikenellaceae_RC9_gut_group
-0.0750607	-0.31168	0.950383	Bacteria	Firmicutes	Clostridia	Lachnospirales	Lachnospiraceae	Eisenbergiella
-0.594428	-2.33688	0.0972266	Bacteria	Firmicutes	Bacilli	Erysipelotrichales	Erysipelotrichaceae	Erysipelotrichaceae_unclassified
-0.339376	-0.845614	0.705717	Bacteria	Firmicutes	Clostridia	Lachnospirales	Lachnospiraceae	Roseburia
-0.647732	-2.49493	0.0775958	Bacteria	Firmicutes	Clostridia	Lachnospirales	Lachnospirales_unclassified	Lachnospirales_unclassified
0.0166323	0.0684239	0.973005	Bacteria	Firmicutes	Clostridia	Peptostreptococcales-Tissierellales	Anaerovoracaceae	Family_XIII_AD3011_group
0.213216	0.639114	0.784929	Bacteria	Bacteroidota	Bacteroidia	Bacteroidales	Marinifilaceae	Butyricimonas
0.311596	1.48701	0.396617	Bacteria	Firmicutes	Clostridia	Oscillospirales	Ruminococcaceae	Incertae_Sedis
-0.364934	-0.89452	0.691776	Bacteria	Firmicutes	Clostridia	Oscillospirales	Ruminococcaceae	CAG-352
-0.186373	-0.778445	0.721915	Bacteria	Firmicutes	Clostridia	Lachnospirales	Defluviitaleaceae	Defluviitaleaceae_unclassified
0.057154	0.279633	0.950383	Bacteria	Desulfobacterota	Desulfovibrionia	Desulfovibrionales	Desulfovibrionaceae	Mailhella
-1.06094	-3.64064	0.00498602	Bacteria	Firmicutes	Clostridia	Oscillospirales	Butyricicoccaceae	UCG-008
-0.203008	-0.581767	0.80144	Bacteria	Firmicutes	Clostridia	Lachnospirales	Lachnospiraceae	Tuzzerella
-0.370737	-1.14206	0.568921	Bacteria	Firmicutes	Bacilli	Erysipelotrichales	Erysipelatoclostridiaceae	Candidatus_Stoquefichus
0.430036	2.03558	0.158522	Bacteria	Firmicutes	Clostridia	Oscillospirales	Butyricicoccaceae	UCG-009
-0.0263399	-0.126347	0.950383	Bacteria	Firmicutes	Clostridia	Oscillospirales	Ruminococcaceae	Angelakisella
0.228436	0.919807	0.691744	Bacteria	Firmicutes	Clostridia	Lachnospirales	Lachnospiraceae	Sellimonas
-0.501626	-2.3017	0.102118	Bacteria	Actinobacteriota	Coriobacteriia	Coriobacteriales	Eggerthellaceae	Eggerthellaceae_unclassified
-0.522961	-1.99305	0.169607	Bacteria	Firmicutes	Clostridia	Lachnospirales	Lachnospiraceae	Anaerosporobacter
0.0378728	0.136491	0.950383	Bacteria	Firmicutes	Clostridia	Lachnospirales	Lachnospiraceae	Lachnospiraceae_NK4B4_group
0.119402	0.706242	0	Bacteria	Firmicutes	Bacilli	Erysipelotrichales	Erysipelotrichales_unclassified	Erysipelotrichales_unclassified
0.204659	0.961956	0.691744	Bacteria	Firmicutes	Clostridia	Lachnospirales	Lachnospiraceae	Marvinbryantia
0.433868	1.40197	0.41778	Bacteria	Bacteria_unclassified	Bacteria_unclassified	Bacteria_unclassified	Bacteria_unclassified	Bacteria_unclassified
0.511394	2.23314	0.117056	Bacteria	Proteobacteria	Alphaproteobacteria	Alphaproteobacteria_unclassified	Alphaproteobacteria_unclassified	Alphaproteobacteria_unclassified
-0.159114	-0.784002	0.721915	Bacteria	Firmicutes	Clostridia	Lachnospirales	Lachnospiraceae	Dorea
-0.0265206	-0.116592	0.950383	Bacteria	Firmicutes	Bacilli	Erysipelotrichales	Erysipelatoclostridiaceae	UCG-004
0.00582831	0.0359884	0.980203	Bacteria	Firmicutes	Bacilli	Erysipelotrichales	Erysipelatoclostridiaceae	Erysipelatoclostridium
0.334201	1.42158	0.41778	Bacteria	Verrucomicrobiota	Lentisphaeria	Victivallales	vadinBE97	vadinBE97_ge
-0.136297	-0.687202	0.773072	Bacteria	Bacteroidota	Bacteroidia	Bacteroidales	Rikenellaceae	Rikenellaceae_unclassified
0.431225	2.44582	0.0836706	Bacteria	Proteobacteria	Gammaproteobacteria	Enterobacterales	Enterobacteriaceae	Enterobacteriaceae_unclassified
0.139927	0.775055	0.721915	Bacteria	Proteobacteria	Proteobacteria_unclassified	Proteobacteria_unclassified	Proteobacteria_unclassified	Proteobacteria_unclassified
-0.178852	-1.06061	0.611063	Bacteria	Firmicutes	Clostridia	Clostridiales	Clostridiaceae	Clostridium_sensu_stricto_1
0.221016	0.875	0.699552	Bacteria	Firmicutes	Firmicutes_unclassified	Firmicutes_unclassified	Firmicutes_unclassified	Firmicutes_unclassified
0.0320071	0.215189	0.950383	Bacteria	Firmicutes	Clostridia	Oscillospirales	Ruminococcaceae	uncultured
0.228218	1.3058	0.453869	Bacteria	Firmicutes	Bacilli	Izemoplasmatales	Izemoplasmatales_fa	Izemoplasmatales_ge
0.0600643	0.235786	0.950383	Bacteria	Firmicutes	Bacilli	Lactobacillales	Streptococcaceae	Lactococcus
-0.0670595	-0.311983	0.950383	Bacteria	Firmicutes	Bacilli	Lactobacillales	Streptococcaceae	Streptococcus
0.0263728	0.124236	0.950383	Bacteria	Proteobacteria	Gammaproteobacteria	Pseudomonadales	Pseudomonadaceae	Pseudomonas
-0.0138865	-0.130962	0	Bacteria	Proteobacteria	Gammaproteobacteria	Enterobacterales	Enterobacterales_unclassified	Enterobacterales_unclassified

## Sheet: SprSumANCOM
lfc	w value	q value	Kingdom	Phylum	Class	Order	Family	Genus
0.121862	0.885108	0.64472	Bacteria	Firmicutes	Clostridia	Lachnospirales	Lachnospiraceae	Lachnospiraceae_unclassified
-0.589712	-1.1263	0.544605	Bacteria	Firmicutes	Bacilli	Lactobacillales	Lactobacillaceae	Lactobacillus
0.176485	0.690483	0.718185	Bacteria	Firmicutes	Clostridia	Lachnospirales	Lachnospiraceae	Lachnospiraceae_NK4A136_group
-0.13979	-0.245805	0.876937	Bacteria	Bacteroidota	Bacteroidia	Bacteroidales	Prevotellaceae	Prevotella
-0.304764	-1.21156	0.511236	Bacteria	Bacteroidota	Bacteroidia	Bacteroidales	Bacteroidaceae	Bacteroides
-0.587753	-1.15488	0.544605	Bacteria	Bacteroidota	Bacteroidia	Bacteroidales	Muribaculaceae	Muribaculaceae_unclassified
-0.808739	-2.81406	0.0678774	Bacteria	Firmicutes	Clostridia	Oscillospirales	Ruminococcaceae	Ruminococcus
0.165455	0.804759	0.687153	Bacteria	Bacteroidota	Bacteroidia	Bacteroidales	Muribaculaceae	Muribaculaceae_ge
-0.175994	-0.670604	0.718185	Bacteria	Bacteroidota	Bacteroidia	Bacteroidales	Bacteroidales_unclassified	Bacteroidales_unclassified
1.35759	2.49358	0.100266	Bacteria	Verrucomicrobiota	Verrucomicrobiae	Verrucomicrobiales	Akkermansiaceae	Akkermansia
0.239149	0.559583	0.734595	Bacteria	Firmicutes	Clostridia	Lachnospirales	Lachnospiraceae	Coprococcus
0.21432	1.27038	0.492317	Bacteria	Firmicutes	Clostridia	Oscillospirales	Oscillospirales_fa	Oscillospirales_ge
0.116229	0.292448	0.846176	Bacteria	Bacteroidota	Bacteroidia	Bacteroidales	Prevotellaceae	Prevotellaceae_unclassified
0.384435	1.97949	0.220895	Bacteria	Firmicutes	Clostridia	Oscillospirales	Oscillospiraceae	UCG-005
-0.865785	-2.1773	0.172096	Bacteria	Firmicutes	Bacilli	Lactobacillales	Enterococcaceae	Enterococcus
0.102777	0.621184	0.718185	Bacteria	Firmicutes	Clostridia	Oscillospirales	Oscillospiraceae	Oscillospiraceae_unclassified
-0.371771	-0.835795	0.678227	Bacteria	Bacteroidota	Bacteroidia	Bacteroidales	Prevotellaceae	Prevotellaceae_UCG-001
0.0333477	0.208044	0.8973	Bacteria	Firmicutes	Clostridia	Clostridia_UCG-014	Clostridia_UCG-014_fa	Clostridia_UCG-014_ge
0.26699	0.607542	0.718185	Bacteria	Verrucomicrobiota	Verrucomicrobiae	Opitutales	Puniceicoccaceae	Cerasicoccus
0.0342942	0.150609	0.903312	Bacteria	Bacteroidota	Bacteroidia	Bacteroidales	Rikenellaceae	Alistipes
0.65908	2.59992	0.0963933	Bacteria	Firmicutes	Clostridia	Oscillospirales	Ruminococcaceae	Faecalibacterium
0.270527	0.672325	0.718185	Bacteria	Bacteroidota	Bacteroidia	Bacteroidales	Prevotellaceae	Alloprevotella
-1.07023	-2.04004	0.207333	Bacteria	Firmicutes	Clostridia	Lachnospirales	Lachnospiraceae	Anaerostipes
-0.526428	-1.00883	0.631809	Bacteria	Firmicutes	Clostridia	Lachnospirales	Lachnospiraceae	Lachnospiraceae_UCG-001
-0.126745	-0.314959	0.844041	Bacteria	Firmicutes	Negativicutes	Acidaminococcales	Acidaminococcaceae	Phascolarctobacterium
-0.510575	-1.29942	0.492317	Bacteria	Bacteroidota	Bacteroidia	Bacteroidales	uncultured	uncultured_ge
0.141252	0.807961	0.687153	Bacteria	Firmicutes	Clostridia	Oscillospirales	Oscillospiraceae	NK4A214_group
0.225966	0.968111	0.64472	Bacteria	Firmicutes	Clostridia	Peptococcales	Peptococcaceae	uncultured
-1.32039	-2.88575	0.0619192	Bacteria	Firmicutes	Clostridia	Oscillospirales	Ruminococcaceae	Ruminococcaceae_ge
0.0535268	0.180345	0.8973	Bacteria	Firmicutes	Clostridia	Lachnospirales	Lachnospiraceae	Lachnoclostridium
-0.668101	-1.35743	0.472816	Bacteria	Bacteroidota	Bacteroidia	Bacteroidales	Prevotellaceae	Prevotellaceae_Ga6A1_group
0.495626	1.46973	0.43671	Bacteria	Firmicutes	Clostridia	Lachnospirales	Lachnospiraceae	Lachnospiraceae_ge
-0.319431	-0.781396	0.69909	Bacteria	Campilobacterota	Campylobacteria	Campylobacterales	Helicobacteraceae	Helicobacter
-0.112072	-0.417167	0.81628	Bacteria	Firmicutes	Clostridia	Oscillospirales	Oscillospiraceae	Oscillibacter
0.164627	0.649661	0.718185	Bacteria	Firmicutes	Clostridia	Oscillospirales	Ruminococcaceae	Ruminococcaceae_unclassified
-0.0665415	-0.33967	0.831486	Bacteria	Proteobacteria	Gammaproteobacteria	Burkholderiales	Sutterellaceae	Parasutterella
-0.336499	-0.725385	0.711945	Bacteria	Firmicutes	Clostridia	Clostridiales	Clostridiaceae	Sarcina
-0.0798356	-0.396877	0.825289	Bacteria	Firmicutes	Bacilli	RF39	RF39_fa	RF39_ge
0.26189	0.944304	0.64472	Bacteria	Firmicutes	Clostridia	Clostridia_vadinBB60_group	Clostridia_vadinBB60_group_fa	Clostridia_vadinBB60_group_ge
-0.491816	-1.8279	0.277763	Bacteria	Firmicutes	Clostridia	Oscillospirales	Butyricicoccaceae	Butyricicoccus
0.248363	1.13814	0.544605	Bacteria	Firmicutes	Clostridia	Christensenellales	Christensenellaceae	Christensenellaceae_R-7_group
-0.0667111	-0.142056	0.903312	Bacteria	Firmicutes	Bacilli	Acholeplasmatales	Acholeplasmataceae	Anaeroplasma
-0.511008	-1.96053	0.221707	Bacteria	Firmicutes	Clostridia	Lachnospirales	Lachnospiraceae	Acetitomaculum
0.100534	0.536403	0.746324	Bacteria	Firmicutes	Clostridia	Lachnospirales	Lachnospiraceae	Lachnospiraceae_UCG-010
0.223205	1.28815	0.492317	Bacteria	Firmicutes	Clostridia	Lachnospirales	Lachnospiraceae	GCA-900066575
0.151663	0.577224	0.72768	Bacteria	Firmicutes	Clostridia	Lachnospirales	Lachnospiraceae	Blautia
0.306722	0.921857	0.64472	Bacteria	Elusimicrobiota	Elusimicrobia	Elusimicrobiales	Elusimicrobiaceae	Elusimicrobium
0.157005	0.896178	0.64472	Bacteria	Firmicutes	Clostridia	Oscillospirales	Oscillospiraceae	Colidextribacter
-0.299034	-0.894553	0.64472	Bacteria	Firmicutes	Clostridia	Oscillospirales	Oscillospirales_unclassified	Oscillospirales_unclassified
0.390056	1.41199	0.449556	Bacteria	Firmicutes	Clostridia	Lachnospirales	Lachnospiraceae	uncultured
0.445647	1.58107	0.371725	Bacteria	Cyanobacteria	Vampirivibrionia	Gastranaerophilales	Gastranaerophilales_fa	Gastranaerophilales_ge
0.542137	2.02409	0.207333	Bacteria	Firmicutes	Clostridia	Peptostreptococcales-Tissierellales	Anaerovoracaceae	Family_XIII_UCG-001
0.470656	2.14623	0.176792	Bacteria	Firmicutes	Clostridia	Oscillospirales	Ruminococcaceae	Paludicola
-0.381334	-1.23239	0.503669	Bacteria	Firmicutes	Clostridia	Monoglobales	Monoglobaceae	Monoglobus
-0.012438	-0.0459469	0.97211	Bacteria	Firmicutes	Bacilli	Erysipelotrichales	Erysipelatoclostridiaceae	Erysipelotrichaceae_UCG-003
-0.228914	-1.13534	0.544605	Bacteria	Firmicutes	Clostridia	Lachnospirales	Lachnospiraceae	Frisingicoccus
-0.493334	-1.62231	0.361272	Bacteria	Bacteroidota	Bacteroidia	Bacteroidales	Tannerellaceae	Parabacteroides
-0.18185	-1.09206	0.564881	Bacteria	Firmicutes	Clostridia	Oscillospirales	Oscillospiraceae	uncultured
-0.67036	-3.05917	0.0492731	Bacteria	Proteobacteria	Gammaproteobacteria	Burkholderiales	Oxalobacteraceae	Oxalobacter
-0.0857297	-0.343673	0.831486	Bacteria	Firmicutes	Clostridia	Peptostreptococcales-Tissierellales	Anaerovoracaceae	Anaerovoracaceae_ge
0.00429063	0.0154751	0.987653	Bacteria	Proteobacteria	Alphaproteobacteria	Rhodospirillales	uncultured	uncultured_ge
-0.331592	-0.88244	0.64472	Bacteria	Firmicutes	Clostridia	Lachnospirales	Lachnospiraceae	Lachnospira
0.119981	0.352522	0.831486	Bacteria	Firmicutes	Clostridia	Clostridia_unclassified	Clostridia_unclassified	Clostridia_unclassified
-0.0538904	-0.198766	0.8973	Bacteria	Firmicutes	Clostridia	Oscillospirales	Butyricicoccaceae	Butyricicoccaceae_unclassified
0.314241	0.913399	0.64472	Bacteria	Proteobacteria	Gammaproteobacteria	Enterobacterales	Enterobacteriaceae	Escherichia-Shigella
0.84012	2.50198	0.100266	Bacteria	Firmicutes	Clostridia	Lachnospirales	Lachnospiraceae	Tyzzerella
-0.180722	-0.609627	0.718185	Bacteria	Firmicutes	Clostridia	Clostridia_or	Hungateiclostridiaceae	Hungateiclostridiaceae_unclassified
0.367436	1.25378	0.495775	Bacteria	Firmicutes	Clostridia	Oscillospirales	UCG-010	UCG-010_ge
-0.6637	-1.85958	0.268727	Bacteria	Desulfobacterota	Desulfovibrionia	Desulfovibrionales	Desulfovibrionaceae	Desulfovibrio
0.179496	0.502967	0.758485	Bacteria	Bacteroidota	Bacteroidia	Bacteroidales	Prevotellaceae	Prevotellaceae_NK3B31_group
0.246158	0.91476	0.64472	Bacteria	Firmicutes	Bacilli	Erysipelotrichales	Erysipelatoclostridiaceae	Erysipelatoclostridiaceae_unclassified
-0.464526	-1.791	0.280538	Bacteria	Bacteroidota	Bacteroidia	Bacteroidales	Prevotellaceae	Prevotellaceae_UCG-003
-0.374945	-0.915149	0.64472	Bacteria	Bacteroidota	Bacteroidia	Bacteroidales	Rikenellaceae	Rikenellaceae_RC9_gut_group
-0.075355	-0.301126	0.846176	Bacteria	Firmicutes	Clostridia	Lachnospirales	Lachnospiraceae	Eisenbergiella
-0.123061	-0.752095	0.711945	Bacteria	Firmicutes	Bacilli	Erysipelotrichales	Erysipelotrichaceae	Erysipelotrichaceae_unclassified
0.238793	0.735548	0.711945	Bacteria	Firmicutes	Clostridia	Lachnospirales	Lachnospiraceae	Roseburia
0.336481	1.60997	0.361272	Bacteria	Firmicutes	Clostridia	Lachnospirales	Lachnospirales_unclassified	Lachnospirales_unclassified
0.0313859	0.15268	0.903312	Bacteria	Firmicutes	Clostridia	Peptostreptococcales-Tissierellales	Anaerovoracaceae	Family_XIII_AD3011_group
0.0432337	0.185848	0.8973	Bacteria	Bacteroidota	Bacteroidia	Bacteroidales	Marinifilaceae	Butyricimonas
-0.400267	-1.44607	0.444472	Bacteria	Firmicutes	Clostridia	Oscillospirales	Ruminococcaceae	Incertae_Sedis
-0.631244	-2.20096	0.171055	Bacteria	Firmicutes	Clostridia	Oscillospirales	Ruminococcaceae	CAG-352
-0.406643	-1.52733	0.40175	Bacteria	Firmicutes	Clostridia	Lachnospirales	Defluviitaleaceae	Defluviitaleaceae_unclassified
-0.173589	-0.640151	0.718185	Bacteria	Desulfobacterota	Desulfovibrionia	Desulfovibrionales	Desulfovibrionaceae	Mailhella
-0.85812	-3.60023	0.0176451	Bacteria	Firmicutes	Clostridia	Oscillospirales	Butyricicoccaceae	UCG-008
-0.323273	-1.3662	0.472816	Bacteria	Firmicutes	Clostridia	Lachnospirales	Lachnospiraceae	Tuzzerella
-0.399749	-1.7391	0.293677	Bacteria	Firmicutes	Bacilli	Erysipelotrichales	Erysipelatoclostridiaceae	Candidatus_Stoquefichus
-0.501206	-2.56805	0.0963933	Bacteria	Firmicutes	Clostridia	Oscillospirales	Butyricicoccaceae	UCG-009
0.182101	0.737218	0.711945	Bacteria	Firmicutes	Clostridia	Oscillospirales	Ruminococcaceae	Angelakisella
-0.801197	-3.84101	0.0136008	Bacteria	Firmicutes	Clostridia	Lachnospirales	Lachnospiraceae	Sellimonas
-0.254947	-1.29937	0.492317	Bacteria	Actinobacteriota	Coriobacteriia	Coriobacteriales	Eggerthellaceae	Eggerthellaceae_unclassified
-0.0941767	-0.381836	0.829646	Bacteria	Firmicutes	Clostridia	Lachnospirales	Lachnospiraceae	Anaerosporobacter
-0.456569	-2.23145	0.167489	Bacteria	Firmicutes	Clostridia	Lachnospirales	Lachnospiraceae	Lachnospiraceae_NK4B4_group
-0.760249	-3.24458	0.0435216	Bacteria	Firmicutes	Bacilli	Erysipelotrichales	Erysipelotrichales_unclassified	Erysipelotrichales_unclassified
0.32909	1.42608	0.449388	Bacteria	Firmicutes	Clostridia	Lachnospirales	Lachnospiraceae	Marvinbryantia
-0.125832	-0.490739	0.760668	Bacteria	Bacteria_unclassified	Bacteria_unclassified	Bacteria_unclassified	Bacteria_unclassified	Bacteria_unclassified
-0.182564	-0.618462	0.718185	Bacteria	Proteobacteria	Alphaproteobacteria	Alphaproteobacteria_unclassified	Alphaproteobacteria_unclassified	Alphaproteobacteria_unclassified
-0.240262	-1.27017	0.492317	Bacteria	Firmicutes	Clostridia	Lachnospirales	Lachnospiraceae	Dorea
-0.122571	-0.510506	0.758485	Bacteria	Firmicutes	Bacilli	Erysipelotrichales	Erysipelatoclostridiaceae	UCG-004
-0.079785	-0.350816	0.831486	Bacteria	Firmicutes	Bacilli	Erysipelotrichales	Erysipelatoclostridiaceae	Erysipelatoclostridium
-0.111437	-0.618469	0.718185	Bacteria	Verrucomicrobiota	Lentisphaeria	Victivallales	vadinBE97	vadinBE97_ge
-0.634594	-3.10171	0.0492731	Bacteria	Bacteroidota	Bacteroidia	Bacteroidales	Rikenellaceae	Rikenellaceae_unclassified
-0.136207	-0.666707	0.718185	Bacteria	Proteobacteria	Gammaproteobacteria	Enterobacterales	Enterobacteriaceae	Enterobacteriaceae_unclassified
-0.498311	-2.7345	0.0770519	Bacteria	Proteobacteria	Proteobacteria_unclassified	Proteobacteria_unclassified	Proteobacteria_unclassified	Proteobacteria_unclassified
-0.496317	-2.56154	0.0963933	Bacteria	Firmicutes	Clostridia	Clostridiales	Clostridiaceae	Clostridium_sensu_stricto_1
-0.655898	-2.96099	0.0567298	Bacteria	Firmicutes	Firmicutes_unclassified	Firmicutes_unclassified	Firmicutes_unclassified	Firmicutes_unclassified
-0.144701	-0.577275	0.72768	Bacteria	Firmicutes	Clostridia	Oscillospirales	Ruminococcaceae	uncultured
-0.384477	-2.12499	0.177535	Bacteria	Firmicutes	Bacilli	Izemoplasmatales	Izemoplasmatales_fa	Izemoplasmatales_ge
-0.29655	-1.80942	0.279026	Bacteria	Firmicutes	Bacilli	Lactobacillales	Streptococcaceae	Lactococcus
-0.393372	-1.77198	0.282672	Bacteria	Firmicutes	Bacilli	Lactobacillales	Streptococcaceae	Streptococcus
-0.386105	-2.2365	0.167489	Bacteria	Proteobacteria	Gammaproteobacteria	Pseudomonadales	Pseudomonadaceae	Pseudomonas
-0.420363	-2.25731	0.167489	Bacteria	Proteobacteria	Gammaproteobacteria	Enterobacterales	Enterobacterales_unclassified	Enterobacterales_unclassified

## Sheet: SprWinANCOM
lfc	w value	q value	Kingdom	Phylum	Class	Order	Family	Genus
-0.138934	-0.96834	0.650634	Bacteria	Firmicutes	Clostridia	Lachnospirales	Lachnospiraceae	Lachnospiraceae_unclassified
0.115166	0.192866	0.912855	Bacteria	Firmicutes	Bacilli	Lactobacillales	Lactobacillaceae	Lactobacillus
-0.313587	-1.01517	0.650634	Bacteria	Firmicutes	Clostridia	Lachnospirales	Lachnospiraceae	Lachnospiraceae_NK4A136_group
-1.17834	-1.89447	0.290301	Bacteria	Bacteroidota	Bacteroidia	Bacteroidales	Prevotellaceae	Prevotella
-0.193697	-0.684531	0.795591	Bacteria	Bacteroidota	Bacteroidia	Bacteroidales	Bacteroidaceae	Bacteroides
-1.43542	-2.66678	0.0829456	Bacteria	Bacteroidota	Bacteroidia	Bacteroidales	Muribaculaceae	Muribaculaceae_unclassified
-0.0725138	-0.197401	0.912855	Bacteria	Firmicutes	Clostridia	Oscillospirales	Ruminococcaceae	Ruminococcus
-0.141827	-0.641675	0.803338	Bacteria	Bacteroidota	Bacteroidia	Bacteroidales	Muribaculaceae	Muribaculaceae_ge
-0.0764313	-0.278874	0.90227	Bacteria	Bacteroidota	Bacteroidia	Bacteroidales	Bacteroidales_unclassified	Bacteroidales_unclassified
-1.09273	-2.23264	0.166975	Bacteria	Verrucomicrobiota	Verrucomicrobiae	Verrucomicrobiales	Akkermansiaceae	Akkermansia
-0.21795	-0.477664	0.867293	Bacteria	Firmicutes	Clostridia	Lachnospirales	Lachnospiraceae	Coprococcus
-0.389605	-1.80487	0.306246	Bacteria	Firmicutes	Clostridia	Oscillospirales	Oscillospirales_fa	Oscillospirales_ge
-0.237139	-0.67178	0.795591	Bacteria	Bacteroidota	Bacteroidia	Bacteroidales	Prevotellaceae	Prevotellaceae_unclassified
-0.522457	-2.75428	0.0816154	Bacteria	Firmicutes	Clostridia	Oscillospirales	Oscillospiraceae	UCG-005
-0.528962	-1.45088	0	Bacteria	Firmicutes	Bacilli	Lactobacillales	Enterococcaceae	Enterococcus
0.064432	0.291591	0.90227	Bacteria	Firmicutes	Clostridia	Oscillospirales	Oscillospiraceae	Oscillospiraceae_unclassified
-0.63838	-1.36439	0.473362	Bacteria	Bacteroidota	Bacteroidia	Bacteroidales	Prevotellaceae	Prevotellaceae_UCG-001
-0.70836	-3.44005	0.0161398	Bacteria	Firmicutes	Clostridia	Clostridia_UCG-014	Clostridia_UCG-014_fa	Clostridia_UCG-014_ge
1.56845	3.98212	0.00379087	Bacteria	Verrucomicrobiota	Verrucomicrobiae	Opitutales	Puniceicoccaceae	Cerasicoccus
0.43513	1.59346	0.371131	Bacteria	Bacteroidota	Bacteroidia	Bacteroidales	Rikenellaceae	Alistipes
-0.621686	-2.27736	0.162847	Bacteria	Firmicutes	Clostridia	Oscillospirales	Ruminococcaceae	Faecalibacterium
-0.377646	-0.744587	0.756327	Bacteria	Bacteroidota	Bacteroidia	Bacteroidales	Prevotellaceae	Alloprevotella
-0.508956	-0.897195	0.683787	Bacteria	Firmicutes	Clostridia	Lachnospirales	Lachnospiraceae	Anaerostipes
-0.563078	-0.974264	0.650634	Bacteria	Firmicutes	Clostridia	Lachnospirales	Lachnospiraceae	Lachnospiraceae_UCG-001
-0.684492	-1.64525	0.346594	Bacteria	Firmicutes	Negativicutes	Acidaminococcales	Acidaminococcaceae	Phascolarctobacterium
-0.575887	-1.2992	0.492704	Bacteria	Bacteroidota	Bacteroidia	Bacteroidales	uncultured	uncultured_ge
-0.419018	-2.1028	0.196934	Bacteria	Firmicutes	Clostridia	Oscillospirales	Oscillospiraceae	NK4A214_group
-0.229325	-0.948966	0.650634	Bacteria	Firmicutes	Clostridia	Peptococcales	Peptococcaceae	uncultured
0.54424	0.994906	0.650634	Bacteria	Firmicutes	Clostridia	Oscillospirales	Ruminococcaceae	Ruminococcaceae_ge
-0.855792	-2.85828	0.0675416	Bacteria	Firmicutes	Clostridia	Lachnospirales	Lachnospiraceae	Lachnoclostridium
0.357827	0.757722	0.754493	Bacteria	Bacteroidota	Bacteroidia	Bacteroidales	Prevotellaceae	Prevotellaceae_Ga6A1_group
-0.400139	-1.07505	0.639616	Bacteria	Firmicutes	Clostridia	Lachnospirales	Lachnospiraceae	Lachnospiraceae_ge
-0.278153	-0.680959	0.795591	Bacteria	Campilobacterota	Campylobacteria	Campylobacterales	Helicobacteraceae	Helicobacter
0.330993	1.01013	0.650634	Bacteria	Firmicutes	Clostridia	Oscillospirales	Oscillospiraceae	Oscillibacter
-0.357684	-1.34995	0.473362	Bacteria	Firmicutes	Clostridia	Oscillospirales	Ruminococcaceae	Ruminococcaceae_unclassified
-0.521123	-2.27381	0.162847	Bacteria	Proteobacteria	Gammaproteobacteria	Burkholderiales	Sutterellaceae	Parasutterella
-0.832596	-2.13963	0.196934	Bacteria	Firmicutes	Clostridia	Clostridiales	Clostridiaceae	Sarcina
-0.381354	-1.4236	0.439906	Bacteria	Firmicutes	Bacilli	RF39	RF39_fa	RF39_ge
0.728628	2.26564	0.162847	Bacteria	Firmicutes	Clostridia	Clostridia_vadinBB60_group	Clostridia_vadinBB60_group_fa	Clostridia_vadinBB60_group_ge
-0.0362695	-0.0876456	0.947226	Bacteria	Firmicutes	Clostridia	Oscillospirales	Butyricicoccaceae	Butyricicoccus
-0.00362536	-0.0149629	0.988062	Bacteria	Firmicutes	Clostridia	Christensenellales	Christensenellaceae	Christensenellaceae_R-7_group
0.422944	0.845619	0.714478	Bacteria	Firmicutes	Bacilli	Acholeplasmatales	Acholeplasmataceae	Anaeroplasma
-0.345784	-1.28847	0.492704	Bacteria	Firmicutes	Clostridia	Lachnospirales	Lachnospiraceae	Acetitomaculum
-0.650989	-3.07627	0.0387776	Bacteria	Firmicutes	Clostridia	Lachnospirales	Lachnospiraceae	Lachnospiraceae_UCG-010
-0.407139	-1.80081	0.306246	Bacteria	Firmicutes	Clostridia	Lachnospirales	Lachnospiraceae	GCA-900066575
0.100308	0.361752	0.894906	Bacteria	Firmicutes	Clostridia	Lachnospirales	Lachnospiraceae	Blautia
0.137984	0.387701	0.894906	Bacteria	Elusimicrobiota	Elusimicrobia	Elusimicrobiales	Elusimicrobiaceae	Elusimicrobium
-0.288107	-1.19228	0.550637	Bacteria	Firmicutes	Clostridia	Oscillospirales	Oscillospiraceae	Colidextribacter
-0.133352	-0.347626	0.898016	Bacteria	Firmicutes	Clostridia	Oscillospirales	Oscillospirales_unclassified	Oscillospirales_unclassified
-0.0821154	-0.292697	0.90227	Bacteria	Firmicutes	Clostridia	Lachnospirales	Lachnospiraceae	uncultured
0.0814955	0.231205	0.907329	Bacteria	Cyanobacteria	Vampirivibrionia	Gastranaerophilales	Gastranaerophilales_fa	Gastranaerophilales_ge
-0.0635373	-0.220364	0.907329	Bacteria	Firmicutes	Clostridia	Peptostreptococcales-Tissierellales	Anaerovoracaceae	Family_XIII_UCG-001
-0.424014	-2.04011	0.218509	Bacteria	Firmicutes	Clostridia	Oscillospirales	Ruminococcaceae	Paludicola
-0.611295	-1.81907	0.306246	Bacteria	Firmicutes	Clostridia	Monoglobales	Monoglobaceae	Monoglobus
-0.148795	-0.489677	0.866303	Bacteria	Firmicutes	Bacilli	Erysipelotrichales	Erysipelatoclostridiaceae	Erysipelotrichaceae_UCG-003
-0.449397	-1.87968	0.290301	Bacteria	Firmicutes	Clostridia	Lachnospirales	Lachnospiraceae	Frisingicoccus
-0.224953	-0.547452	0.841969	Bacteria	Bacteroidota	Bacteroidia	Bacteroidales	Tannerellaceae	Parabacteroides
-0.515162	-2.5241	0.107297	Bacteria	Firmicutes	Clostridia	Oscillospirales	Oscillospiraceae	uncultured
-0.393835	-1.58187	0.371131	Bacteria	Proteobacteria	Gammaproteobacteria	Burkholderiales	Oxalobacteraceae	Oxalobacter
0.377865	1.46277	0.428848	Bacteria	Firmicutes	Clostridia	Peptostreptococcales-Tissierellales	Anaerovoracaceae	Anaerovoracaceae_ge
-0.150461	-0.454801	0.878866	Bacteria	Proteobacteria	Alphaproteobacteria	Rhodospirillales	uncultured	uncultured_ge
-0.0356685	-0.0987494	0.946997	Bacteria	Firmicutes	Clostridia	Lachnospirales	Lachnospiraceae	Lachnospira
-0.291891	-0.84327	0.714478	Bacteria	Firmicutes	Clostridia	Clostridia_unclassified	Clostridia_unclassified	Clostridia_unclassified
0.150929	0.506262	0.866303	Bacteria	Firmicutes	Clostridia	Oscillospirales	Butyricicoccaceae	Butyricicoccaceae_unclassified
-0.306083	-1.26689	0.495146	Bacteria	Proteobacteria	Gammaproteobacteria	Enterobacterales	Enterobacteriaceae	Escherichia-Shigella
-0.091615	-0.320692	0.90227	Bacteria	Firmicutes	Clostridia	Lachnospirales	Lachnospiraceae	Tyzzerella
0.133839	0.584376	0.827271	Bacteria	Firmicutes	Clostridia	Clostridia_or	Hungateiclostridiaceae	Hungateiclostridiaceae_unclassified
-0.261966	-0.942704	0.650634	Bacteria	Firmicutes	Clostridia	Oscillospirales	UCG-010	UCG-010_ge
-0.185713	-0.490718	0.866303	Bacteria	Desulfobacterota	Desulfovibrionia	Desulfovibrionales	Desulfovibrionaceae	Desulfovibrio
0.512996	1.47292	0.428848	Bacteria	Bacteroidota	Bacteroidia	Bacteroidales	Prevotellaceae	Prevotellaceae_NK3B31_group
0.724682	2.11737	0.196934	Bacteria	Firmicutes	Bacilli	Erysipelotrichales	Erysipelatoclostridiaceae	Erysipelatoclostridiaceae_unclassified
0.693206	1.65252	0.346594	Bacteria	Bacteroidota	Bacteroidia	Bacteroidales	Prevotellaceae	Prevotellaceae_UCG-003
-0.0379055	-0.100759	0.946997	Bacteria	Bacteroidota	Bacteroidia	Bacteroidales	Rikenellaceae	Rikenellaceae_RC9_gut_group
-0.422533	-1.71246	0.332936	Bacteria	Firmicutes	Clostridia	Lachnospirales	Lachnospiraceae	Eisenbergiella
-0.187162	-0.949182	0.650634	Bacteria	Firmicutes	Bacilli	Erysipelotrichales	Erysipelotrichaceae	Erysipelotrichaceae_unclassified
-0.0696945	-0.262349	0.903458	Bacteria	Firmicutes	Clostridia	Lachnospirales	Lachnospiraceae	Roseburia
0.0665939	0.281137	0.90227	Bacteria	Firmicutes	Clostridia	Lachnospirales	Lachnospirales_unclassified	Lachnospirales_unclassified
-0.0227167	-0.0986676	0.946997	Bacteria	Firmicutes	Clostridia	Peptostreptococcales-Tissierellales	Anaerovoracaceae	Family_XIII_AD3011_group
0.226379	0.798891	0.735988	Bacteria	Bacteroidota	Bacteroidia	Bacteroidales	Marinifilaceae	Butyricimonas
-0.621765	-2.38665	0.145178	Bacteria	Firmicutes	Clostridia	Oscillospirales	Ruminococcaceae	Incertae_Sedis
0.178287	0.57097	0.829608	Bacteria	Firmicutes	Clostridia	Oscillospirales	Ruminococcaceae	CAG-352
-0.403263	-1.71849	0.332936	Bacteria	Firmicutes	Clostridia	Lachnospirales	Defluviitaleaceae	Defluviitaleaceae_unclassified
0.0763223	0.312678	0.90227	Bacteria	Desulfobacterota	Desulfovibrionia	Desulfovibrionales	Desulfovibrionaceae	Mailhella
-0.406774	-1.3435	0.473362	Bacteria	Firmicutes	Clostridia	Oscillospirales	Butyricicoccaceae	UCG-008
1.01782	3.7792	0.00582124	Bacteria	Firmicutes	Clostridia	Lachnospirales	Lachnospiraceae	Tuzzerella
0.13305	0.431957	0.890371	Bacteria	Firmicutes	Bacilli	Erysipelotrichales	Erysipelatoclostridiaceae	Candidatus_Stoquefichus
-0.117088	-0.601136	0.821624	Bacteria	Firmicutes	Clostridia	Oscillospirales	Butyricicoccaceae	UCG-009
-0.0807223	-0.378651	0.894906	Bacteria	Firmicutes	Clostridia	Oscillospirales	Ruminococcaceae	Angelakisella
0.0597694	0.256393	0.903458	Bacteria	Firmicutes	Clostridia	Lachnospirales	Lachnospiraceae	Sellimonas
0.0724405	0.362554	0.894906	Bacteria	Actinobacteriota	Coriobacteriia	Coriobacteriales	Eggerthellaceae	Eggerthellaceae_unclassified
0.0943002	0.396524	0.894906	Bacteria	Firmicutes	Clostridia	Lachnospirales	Lachnospiraceae	Anaerosporobacter
0.19448	0.783367	0.740134	Bacteria	Firmicutes	Clostridia	Lachnospirales	Lachnospiraceae	Lachnospiraceae_NK4B4_group
-0.0925007	-0.372772	0.894906	Bacteria	Firmicutes	Bacilli	Erysipelotrichales	Erysipelotrichales_unclassified	Erysipelotrichales_unclassified
0.0343139	0.152193	0.9382	Bacteria	Firmicutes	Clostridia	Lachnospirales	Lachnospiraceae	Marvinbryantia
0.407573	1.28228	0.492704	Bacteria	Bacteria_unclassified	Bacteria_unclassified	Bacteria_unclassified	Bacteria_unclassified	Bacteria_unclassified
0.430613	1.55609	0.379574	Bacteria	Proteobacteria	Alphaproteobacteria	Alphaproteobacteria_unclassified	Alphaproteobacteria_unclassified	Alphaproteobacteria_unclassified
0.173885	0.815272	0.731044	Bacteria	Firmicutes	Clostridia	Lachnospirales	Lachnospiraceae	Dorea
-0.00527758	-0.0242065	0.988062	Bacteria	Firmicutes	Bacilli	Erysipelotrichales	Erysipelatoclostridiaceae	UCG-004
-0.0483704	-0.228527	0.907329	Bacteria	Firmicutes	Bacilli	Erysipelotrichales	Erysipelatoclostridiaceae	Erysipelatoclostridium
0.628358	2.67636	0.0829456	Bacteria	Verrucomicrobiota	Lentisphaeria	Victivallales	vadinBE97	vadinBE97_ge
-0.028747	-0.132689	0.94555	Bacteria	Bacteroidota	Bacteroidia	Bacteroidales	Rikenellaceae	Rikenellaceae_unclassified
0.713571	3.20776	0.0296973	Bacteria	Proteobacteria	Gammaproteobacteria	Enterobacterales	Enterobacteriaceae	Enterobacteriaceae_unclassified
0.387431	1.67785	0.345491	Bacteria	Proteobacteria	Proteobacteria_unclassified	Proteobacteria_unclassified	Proteobacteria_unclassified	Proteobacteria_unclassified
0.120276	0.645045	0.803338	Bacteria	Firmicutes	Clostridia	Clostridiales	Clostridiaceae	Clostridium_sensu_stricto_1
0.259331	0.949326	0.650634	Bacteria	Firmicutes	Firmicutes_unclassified	Firmicutes_unclassified	Firmicutes_unclassified	Firmicutes_unclassified
0.228591	1.03281	0.650634	Bacteria	Firmicutes	Clostridia	Oscillospirales	Ruminococcaceae	uncultured
0.350609	1.71153	0.332936	Bacteria	Firmicutes	Bacilli	Izemoplasmatales	Izemoplasmatales_fa	Izemoplasmatales_ge
0.897881	4.07636	0.00379087	Bacteria	Firmicutes	Bacilli	Lactobacillales	Streptococcaceae	Lactococcus
0.14867	0.603961	0.821624	Bacteria	Firmicutes	Bacilli	Lactobacillales	Streptococcaceae	Streptococcus
0.514472	2.6429	0.0829456	Bacteria	Proteobacteria	Gammaproteobacteria	Pseudomonadales	Pseudomonadaceae	Pseudomonas
0.205971	1.14647	0.581825	Bacteria	Proteobacteria	Gammaproteobacteria	Enterobacterales	Enterobacterales_unclassified	Enterobacterales_unclassified

## Sheet: SumWinANCOM
lfc	w value	q value	Kingdom	Phylum	Class	Order	Family	Genus
0.0334046	0.23301	1	Bacteria	Firmicutes	Clostridia	Lachnospirales	Lachnospiraceae	Lachnospiraceae_unclassified
0.999079	1.73809	1	Bacteria	Firmicutes	Bacilli	Lactobacillales	Lactobacillaceae	Lactobacillus
-0.195871	-0.62866	1	Bacteria	Firmicutes	Clostridia	Lachnospirales	Lachnospiraceae	Lachnospiraceae_NK4A136_group
-0.744346	-1.14593	1	Bacteria	Bacteroidota	Bacteroidia	Bacteroidales	Prevotellaceae	Prevotella
0.405267	1.47795	1	Bacteria	Bacteroidota	Bacteroidia	Bacteroidales	Bacteroidaceae	Bacteroides
-0.553464	-1.04028	1	Bacteria	Bacteroidota	Bacteroidia	Bacteroidales	Muribaculaceae	Muribaculaceae_unclassified
1.03043	3.05328	0.192398	Bacteria	Firmicutes	Clostridia	Oscillospirales	Ruminococcaceae	Ruminococcus
-0.0130814	-0.0593757	1	Bacteria	Bacteroidota	Bacteroidia	Bacteroidales	Muribaculaceae	Muribaculaceae_ge
0.393764	1.44907	1	Bacteria	Bacteroidota	Bacteroidia	Bacteroidales	Bacteroidales_unclassified	Bacteroidales_unclassified
-2.15612	-4.24817	0.00209059	Bacteria	Verrucomicrobiota	Verrucomicrobiae	Verrucomicrobiales	Akkermansiaceae	Akkermansia
-0.162898	-0.338802	1	Bacteria	Firmicutes	Clostridia	Lachnospirales	Lachnospiraceae	Coprococcus
-0.309724	-1.35488	1	Bacteria	Firmicutes	Clostridia	Oscillospirales	Oscillospirales_fa	Oscillospirales_ge
-0.0591664	-0.147641	1	Bacteria	Bacteroidota	Bacteroidia	Bacteroidales	Prevotellaceae	Prevotellaceae_unclassified
-0.612692	-2.86713	0.335517	Bacteria	Firmicutes	Clostridia	Oscillospirales	Oscillospiraceae	UCG-005
0.255856	1.15687	1	Bacteria	Firmicutes	Clostridia	Oscillospirales	Oscillospiraceae	Oscillospiraceae_unclassified
0.0275921	0.0526991	1	Bacteria	Bacteroidota	Bacteroidia	Bacteroidales	Prevotellaceae	Prevotellaceae_UCG-001
-0.447507	-1.9437	1	Bacteria	Firmicutes	Clostridia	Clostridia_UCG-014	Clostridia_UCG-014_fa	Clostridia_UCG-014_ge
1.59566	3.68704	0.0208727	Bacteria	Verrucomicrobiota	Verrucomicrobiae	Opitutales	Puniceicoccaceae	Cerasicoccus
0.695036	2.79265	0.413003	Bacteria	Bacteroidota	Bacteroidia	Bacteroidales	Rikenellaceae	Alistipes
-0.986564	-3.42401	0.0555338	Bacteria	Firmicutes	Clostridia	Oscillospirales	Ruminococcaceae	Faecalibacterium
-0.353972	-0.676567	1	Bacteria	Bacteroidota	Bacteroidia	Bacteroidales	Prevotellaceae	Alloprevotella
0.855477	1.69405	1	Bacteria	Firmicutes	Clostridia	Lachnospirales	Lachnospiraceae	Anaerostipes
0.257551	0.470816	1	Bacteria	Firmicutes	Clostridia	Lachnospirales	Lachnospiraceae	Lachnospiraceae_UCG-001
-0.263546	-0.567181	1	Bacteria	Firmicutes	Negativicutes	Acidaminococcales	Acidaminococcaceae	Phascolarctobacterium
0.228889	0.484849	1	Bacteria	Bacteroidota	Bacteroidia	Bacteroidales	uncultured	uncultured_ge
-0.266069	-1.34832	1	Bacteria	Firmicutes	Clostridia	Oscillospirales	Oscillospiraceae	NK4A214_group
-0.16109	-0.664204	1	Bacteria	Firmicutes	Clostridia	Peptococcales	Peptococcaceae	uncultured
2.15883	4.56082	0.000499349	Bacteria	Firmicutes	Clostridia	Oscillospirales	Ruminococcaceae	Ruminococcaceae_ge
-0.615118	-2.08208	1	Bacteria	Firmicutes	Clostridia	Lachnospirales	Lachnospiraceae	Lachnoclostridium
1.32013	2.5751	0.781651	Bacteria	Bacteroidota	Bacteroidia	Bacteroidales	Prevotellaceae	Prevotellaceae_Ga6A1_group
-0.601564	-1.68823	1	Bacteria	Firmicutes	Clostridia	Lachnospirales	Lachnospiraceae	Lachnospiraceae_ge
0.335479	0.740361	1	Bacteria	Campilobacterota	Campylobacteria	Campylobacterales	Helicobacteraceae	Helicobacter
0.737266	2.25848	1	Bacteria	Firmicutes	Clostridia	Oscillospirales	Oscillospiraceae	Oscillibacter
-0.22811	-0.843754	1	Bacteria	Firmicutes	Clostridia	Oscillospirales	Ruminococcaceae	Ruminococcaceae_unclassified
-0.16038	-0.66616	1	Bacteria	Proteobacteria	Gammaproteobacteria	Burkholderiales	Sutterellaceae	Parasutterella
-0.201895	-0.474532	1	Bacteria	Firmicutes	Clostridia	Clostridiales	Clostridiaceae	Sarcina
-0.00731742	-0.02599	1	Bacteria	Firmicutes	Bacilli	RF39	RF39_fa	RF39_ge
0.760939	2.05012	1	Bacteria	Firmicutes	Clostridia	Clostridia_vadinBB60_group	Clostridia_vadinBB60_group_fa	Clostridia_vadinBB60_group_ge
0.749748	1.85904	1	Bacteria	Firmicutes	Clostridia	Oscillospirales	Butyricicoccaceae	Butyricicoccus
0.0422129	0.182276	1	Bacteria	Firmicutes	Clostridia	Christensenellales	Christensenellaceae	Christensenellaceae_R-7_group
0.783856	1.51286	1	Bacteria	Firmicutes	Bacilli	Acholeplasmatales	Acholeplasmataceae	Anaeroplasma
0.459424	1.58127	1	Bacteria	Firmicutes	Clostridia	Lachnospirales	Lachnospiraceae	Acetitomaculum
-0.457323	-2.12048	1	Bacteria	Firmicutes	Clostridia	Lachnospirales	Lachnospiraceae	Lachnospiraceae_UCG-010
-0.336144	-1.35262	1	Bacteria	Firmicutes	Clostridia	Lachnospirales	Lachnospiraceae	GCA-900066575
0.242845	0.836199	1	Bacteria	Firmicutes	Clostridia	Lachnospirales	Lachnospiraceae	Blautia
0.125463	0.346303	1	Bacteria	Elusimicrobiota	Elusimicrobia	Elusimicrobiales	Elusimicrobiaceae	Elusimicrobium
-0.150911	-0.621227	1	Bacteria	Firmicutes	Clostridia	Oscillospirales	Oscillospiraceae	Colidextribacter
0.459883	1.17201	1	Bacteria	Firmicutes	Clostridia	Oscillospirales	Oscillospirales_unclassified	Oscillospirales_unclassified
-0.17797	-0.565407	1	Bacteria	Firmicutes	Clostridia	Lachnospirales	Lachnospiraceae	uncultured
-0.0699503	-0.200352	1	Bacteria	Cyanobacteria	Vampirivibrionia	Gastranaerophilales	Gastranaerophilales_fa	Gastranaerophilales_ge
-0.311473	-1.07134	1	Bacteria	Firmicutes	Clostridia	Peptostreptococcales-Tissierellales	Anaerovoracaceae	Family_XIII_UCG-001
-0.600469	-3.00205	0.225263	Bacteria	Firmicutes	Clostridia	Oscillospirales	Ruminococcaceae	Paludicola
0.0642402	0.196117	1	Bacteria	Firmicutes	Clostridia	Monoglobales	Monoglobaceae	Monoglobus
0.157844	0.529352	1	Bacteria	Firmicutes	Bacilli	Erysipelotrichales	Erysipelatoclostridiaceae	Erysipelotrichaceae_UCG-003
0.0737186	0.297143	1	Bacteria	Firmicutes	Clostridia	Lachnospirales	Lachnospiraceae	Frisingicoccus
0.562581	1.38472	1	Bacteria	Bacteroidota	Bacteroidia	Bacteroidales	Tannerellaceae	Parabacteroides
-0.0391115	-0.175035	1	Bacteria	Firmicutes	Clostridia	Oscillospirales	Oscillospiraceae	uncultured
0.570726	2.22996	1	Bacteria	Proteobacteria	Gammaproteobacteria	Burkholderiales	Oxalobacteraceae	Oxalobacter
0.757795	2.88204	0.323995	Bacteria	Firmicutes	Clostridia	Peptostreptococcales-Tissierellales	Anaerovoracaceae	Anaerovoracaceae_ge
0.139449	0.404837	1	Bacteria	Proteobacteria	Alphaproteobacteria	Rhodospirillales	uncultured	uncultured_ge
0.590124	1.43293	1	Bacteria	Firmicutes	Clostridia	Lachnospirales	Lachnospiraceae	Lachnospira
-0.117671	-0.342973	1	Bacteria	Firmicutes	Clostridia	Clostridia_unclassified	Clostridia_unclassified	Clostridia_unclassified
0.499021	1.68789	1	Bacteria	Firmicutes	Clostridia	Oscillospirales	Butyricicoccaceae	Butyricicoccaceae_unclassified
-0.326123	-1.04227	1	Bacteria	Proteobacteria	Gammaproteobacteria	Enterobacterales	Enterobacteriaceae	Escherichia-Shigella
-0.637534	-1.97967	1	Bacteria	Firmicutes	Clostridia	Lachnospirales	Lachnospiraceae	Tyzzerella
0.608761	2.5457	0.839764	Bacteria	Firmicutes	Clostridia	Clostridia_or	Hungateiclostridiaceae	Hungateiclostridiaceae_unclassified
-0.335201	-1.17837	1	Bacteria	Firmicutes	Clostridia	Oscillospirales	UCG-010	UCG-010_ge
0.772188	2.27106	1	Bacteria	Desulfobacterota	Desulfovibrionia	Desulfovibrionales	Desulfovibrionaceae	Desulfovibrio
0.6277	1.51025	1	Bacteria	Bacteroidota	Bacteroidia	Bacteroidales	Prevotellaceae	Prevotellaceae_NK3B31_group
0.772725	2.16756	1	Bacteria	Firmicutes	Bacilli	Erysipelotrichales	Erysipelatoclostridiaceae	Erysipelatoclostridiaceae_unclassified
1.45193	3.71867	0.0186255	Bacteria	Bacteroidota	Bacteroidia	Bacteroidales	Prevotellaceae	Prevotellaceae_UCG-003
0.63124	1.82012	1	Bacteria	Bacteroidota	Bacteroidia	Bacteroidales	Rikenellaceae	Rikenellaceae_RC9_gut_group
-0.0529771	-0.195933	1	Bacteria	Firmicutes	Clostridia	Lachnospirales	Lachnospiraceae	Eisenbergiella
0.2301	1.15148	1	Bacteria	Firmicutes	Bacilli	Erysipelotrichales	Erysipelotrichaceae	Erysipelotrichaceae_unclassified
-0.0142867	-0.0517749	1	Bacteria	Firmicutes	Clostridia	Lachnospirales	Lachnospiraceae	Roseburia
0.0243137	0.101661	1	Bacteria	Firmicutes	Clostridia	Lachnospirales	Lachnospirales_unclassified	Lachnospirales_unclassified
0.240098	1.06448	1	Bacteria	Firmicutes	Clostridia	Peptostreptococcales-Tissierellales	Anaerovoracaceae	Family_XIII_AD3011_group
0.477346	1.73492	1	Bacteria	Bacteroidota	Bacteroidia	Bacteroidales	Marinifilaceae	Butyricimonas
0.0727023	0.260799	1	Bacteria	Firmicutes	Clostridia	Oscillospirales	Ruminococcaceae	Incertae_Sedis
1.10373	3.97276	0.00674914	Bacteria	Firmicutes	Clostridia	Oscillospirales	Ruminococcaceae	CAG-352
0.297581	1.19692	1	Bacteria	Firmicutes	Clostridia	Lachnospirales	Defluviitaleaceae	Defluviitaleaceae_unclassified
0.544112	2.07486	1	Bacteria	Desulfobacterota	Desulfovibrionia	Desulfovibrionales	Desulfovibrionaceae	Mailhella
0.745547	2.50223	0.925615	Bacteria	Firmicutes	Clostridia	Oscillospirales	Butyricicoccaceae	UCG-008
1.63529	6.08726	1.20605e-07	Bacteria	Firmicutes	Clostridia	Lachnospirales	Lachnospiraceae	Tuzzerella
0.826999	2.83625	0.365173	Bacteria	Firmicutes	Bacilli	Erysipelotrichales	Erysipelatoclostridiaceae	Candidatus_Stoquefichus
0.678319	3.12723	0.151759	Bacteria	Firmicutes	Clostridia	Oscillospirales	Butyricicoccaceae	UCG-009
0.0313772	0.131868	1	Bacteria	Firmicutes	Clostridia	Oscillospirales	Ruminococcaceae	Angelakisella
1.15517	4.70517	0.000251124	Bacteria	Firmicutes	Clostridia	Lachnospirales	Lachnospiraceae	Sellimonas
0.621588	3.25435	0.100012	Bacteria	Actinobacteriota	Coriobacteriia	Coriobacteriales	Eggerthellaceae	Eggerthellaceae_unclassified
0.482678	2.52169	0.887622	Bacteria	Firmicutes	Clostridia	Lachnospirales	Lachnospiraceae	Anaerosporobacter
0.94525	3.56235	0.0334474	Bacteria	Firmicutes	Clostridia	Lachnospirales	Lachnospiraceae	Lachnospiraceae_NK4B4_group
0.961949	4.78084	0.000174562	Bacteria	Firmicutes	Bacilli	Erysipelotrichales	Erysipelotrichales_unclassified	Erysipelotrichales_unclassified
-0.000574909	-0.00228803	1	Bacteria	Firmicutes	Clostridia	Lachnospirales	Lachnospiraceae	Marvinbryantia
0.827606	2.46013	1	Bacteria	Bacteria_unclassified	Bacteria_unclassified	Bacteria_unclassified	Bacteria_unclassified	Bacteria_unclassified
0.907379	3.20204	0.11872	Bacteria	Proteobacteria	Alphaproteobacteria	Alphaproteobacteria_unclassified	Alphaproteobacteria_unclassified	Alphaproteobacteria_unclassified
0.708347	3.37493	0.0657118	Bacteria	Firmicutes	Clostridia	Lachnospirales	Lachnospiraceae	Dorea
0.411494	1.68645	1	Bacteria	Firmicutes	Bacilli	Erysipelotrichales	Erysipelatoclostridiaceae	UCG-004
0.325615	1.55182	1	Bacteria	Firmicutes	Bacilli	Erysipelotrichales	Erysipelatoclostridiaceae	Erysipelatoclostridium
1.034	3.99226	0.00628295	Bacteria	Verrucomicrobiota	Lentisphaeria	Victivallales	vadinBE97	vadinBE97_ge
1.14398	5.42174	6.07931e-06	Bacteria	Proteobacteria	Gammaproteobacteria	Enterobacterales	Enterobacteriaceae	Enterobacteriaceae_unclassified
1.17994	6.59082	4.63647e-09	Bacteria	Proteobacteria	Proteobacteria_unclassified	Proteobacteria_unclassified	Proteobacteria_unclassified	Proteobacteria_unclassified
0.910794	6.01644	1.85421e-07	Bacteria	Firmicutes	Clostridia	Clostridiales	Clostridiaceae	Clostridium_sensu_stricto_1
1.20943	4.9458	7.65914e-05	Bacteria	Firmicutes	Firmicutes_unclassified	Firmicutes_unclassified	Firmicutes_unclassified	Firmicutes_unclassified
0.667493	3.00179	0.225263	Bacteria	Firmicutes	Clostridia	Oscillospirales	Ruminococcaceae	uncultured
1.02929	5.25311	1.52545e-05	Bacteria	Firmicutes	Bacilli	Izemoplasmatales	Izemoplasmatales_fa	Izemoplasmatales_ge
1.48863	6.84352	8.26793e-10	Bacteria	Firmicutes	Bacilli	Lactobacillales	Streptococcaceae	Lactococcus
0.836242	3.89124	0.00937499	Bacteria	Firmicutes	Bacilli	Lactobacillales	Streptococcaceae	Streptococcus
1.19478	7.23305	5.10049e-11	Bacteria	Proteobacteria	Gammaproteobacteria	Pseudomonadales	Pseudomonadaceae	Pseudomonas
0.920535	7.26889	3.95072e-11	Bacteria	Proteobacteria	Gammaproteobacteria	Enterobacterales	Enterobacterales_unclassified	Enterobacterales_unclassified

## Sheet: EnvALDeX2
OTU	wi.ep	wi.eBH	Kingdom	Phylum	Class	Order	Family	Genus
Otu00001	0.803658	0.910319	Bacteria	Firmicutes	Clostridia	Lachnospirales	Lachnospiraceae	Lachnospiraceae_unclassified
Otu00003	0.0377957	0.183706	Bacteria	Firmicutes	Bacilli	Lactobacillales	Lactobacillaceae	Lactobacillus
Otu00005	0.741602	0.887022	Bacteria	Firmicutes	Clostridia	Lachnospirales	Lachnospiraceae	Lachnospiraceae_NK4A136_group
Otu00006	0.393407	0.681817	Bacteria	Bacteroidota	Bacteroidia	Bacteroidales	Prevotellaceae	Prevotella
Otu00010	0.000320395	0.00782394	Bacteria	Bacteroidota	Bacteroidia	Bacteroidales	Bacteroidaceae	Bacteroides
Otu00013	0.530886	0.774795	Bacteria	Bacteroidota	Bacteroidia	Bacteroidales	Muribaculaceae	Muribaculaceae_unclassified
Otu00014	0.0615582	0.239294	Bacteria	Firmicutes	Clostridia	Oscillospirales	Ruminococcaceae	Ruminococcus
Otu00017	0.126209	0.369307	Bacteria	Bacteroidota	Bacteroidia	Bacteroidales	Muribaculaceae	Muribaculaceae_ge
Otu00019	0.259298	0.556013	Bacteria	Bacteroidota	Bacteroidia	Bacteroidales	Bacteroidales_unclassified	Bacteroidales_unclassified
Otu00020	0.38054	0.670064	Bacteria	Verrucomicrobiota	Verrucomicrobiae	Verrucomicrobiales	Akkermansiaceae	Akkermansia
Otu00022	0.00138038	0.0180715	Bacteria	Firmicutes	Clostridia	Lachnospirales	Lachnospiraceae	Coprococcus
Otu00023	0.0120503	0.081202	Bacteria	Firmicutes	Clostridia	Oscillospirales	Oscillospirales_fa	Oscillospirales_ge
Otu00024	0.261778	0.560127	Bacteria	Bacteroidota	Bacteroidia	Bacteroidales	Prevotellaceae	Prevotellaceae_unclassified
Otu00025	0.217783	0.502947	Bacteria	Firmicutes	Clostridia	Oscillospirales	Oscillospiraceae	UCG-005
Otu00026	0.427807	0.630597	Bacteria	Firmicutes	Bacilli	Lactobacillales	Enterococcaceae	Enterococcus
Otu00028	0.401828	0.680893	Bacteria	Firmicutes	Clostridia	Oscillospirales	Oscillospiraceae	Oscillospiraceae_unclassified
Otu00032	7.55e-06	0.000724425	Bacteria	Bacteroidota	Bacteroidia	Bacteroidales	Prevotellaceae	Prevotellaceae_UCG-001
Otu00033	0.297456	0.59066	Bacteria	Firmicutes	Clostridia	Clostridia_UCG-014	Clostridia_UCG-014_fa	Clostridia_UCG-014_ge
Otu00034	0.566127	0.792421	Bacteria	Verrucomicrobiota	Verrucomicrobiae	Opitutales	Puniceicoccaceae	Cerasicoccus
Otu00038	0.0439258	0.197637	Bacteria	Bacteroidota	Bacteroidia	Bacteroidales	Rikenellaceae	Alistipes
Otu00039	0.42961	0.702894	Bacteria	Firmicutes	Clostridia	Oscillospirales	Ruminococcaceae	Faecalibacterium
Otu00042	0.792935	0.908862	Bacteria	Bacteroidota	Bacteroidia	Bacteroidales	Prevotellaceae	Alloprevotella
Otu00047	0.467681	0.711929	Bacteria	Firmicutes	Clostridia	Lachnospirales	Lachnospiraceae	Anaerostipes
Otu00049	0.644476	0.835891	Bacteria	Firmicutes	Clostridia	Lachnospirales	Lachnospiraceae	Lachnospiraceae_UCG-001
Otu00058	0.855651	0.935113	Bacteria	Firmicutes	Negativicutes	Acidaminococcales	Acidaminococcaceae	Phascolarctobacterium
Otu00062	0.000182635	0.00557983	Bacteria	Bacteroidota	Bacteroidia	Bacteroidales	uncultured	uncultured_ge
Otu00063	0.747186	0.883596	Bacteria	Firmicutes	Clostridia	Oscillospirales	Oscillospiraceae	NK4A214_group
Otu00066	0.174744	0.439427	Bacteria	Firmicutes	Clostridia	Peptococcales	Peptococcaceae	uncultured
Otu00075	0.589715	0.799979	Bacteria	Firmicutes	Clostridia	Oscillospirales	Ruminococcaceae	Ruminococcaceae_ge
Otu00076	0.00144794	0.0181097	Bacteria	Firmicutes	Clostridia	Lachnospirales	Lachnospiraceae	Lachnoclostridium
Otu00081	0.582813	0.797727	Bacteria	Bacteroidota	Bacteroidia	Bacteroidales	Prevotellaceae	Prevotellaceae_Ga6A1_group
Otu00084	0.00211599	0.0233979	Bacteria	Firmicutes	Clostridia	Lachnospirales	Lachnospiraceae	Lachnospiraceae_ge
Otu00088	0.00224523	0.0239705	Bacteria	Campilobacterota	Campylobacteria	Campylobacterales	Helicobacteraceae	Helicobacter
Otu00094	0.020693	0.121962	Bacteria	Firmicutes	Clostridia	Oscillospirales	Oscillospiraceae	Oscillibacter
Otu00095	0.845274	0.929912	Bacteria	Firmicutes	Clostridia	Oscillospirales	Ruminococcaceae	Ruminococcaceae_unclassified
Otu00112	0.00178718	0.0199887	Bacteria	Proteobacteria	Gammaproteobacteria	Burkholderiales	Sutterellaceae	Parasutterella
Otu00122	0.695853	0.850968	Bacteria	Firmicutes	Clostridia	Clostridiales	Clostridiaceae	Sarcina
Otu00125	0.0395799	0.185109	Bacteria	Firmicutes	Bacilli	RF39	RF39_fa	RF39_ge
Otu00133	0.344562	0.631952	Bacteria	Firmicutes	Clostridia	Clostridia_vadinBB60_group	Clostridia_vadinBB60_group_fa	Clostridia_vadinBB60_group_ge
Otu00139	0.832269	0.925317	Bacteria	Firmicutes	Clostridia	Oscillospirales	Butyricicoccaceae	Butyricicoccus
Otu00141	0.115868	0.34328	Bacteria	Firmicutes	Clostridia	Christensenellales	Christensenellaceae	Christensenellaceae_R-7_group
Otu00142	0.701076	0.852939	Bacteria	Firmicutes	Bacilli	Acholeplasmatales	Acholeplasmataceae	Anaeroplasma
Otu00163	0.569495	0.778165	Bacteria	Firmicutes	Clostridia	Lachnospirales	Lachnospiraceae	Acetitomaculum
Otu00167	0.00396398	0.0348327	Bacteria	Firmicutes	Clostridia	Lachnospirales	Lachnospiraceae	Lachnospiraceae_UCG-010
Otu00173	0.145877	0.370712	Bacteria	Firmicutes	Clostridia	Lachnospirales	Lachnospiraceae	GCA-900066575
Otu00184	0.287096	0.564574	Bacteria	Firmicutes	Clostridia	Lachnospirales	Lachnospiraceae	Blautia
Otu00195	0.778977	0.898634	Bacteria	Elusimicrobiota	Elusimicrobia	Elusimicrobiales	Elusimicrobiaceae	Elusimicrobium
Otu00206	0.703379	0.85851	Bacteria	Firmicutes	Clostridia	Oscillospirales	Oscillospiraceae	Colidextribacter
Otu00213	0.00283305	0.0248593	Bacteria	Firmicutes	Clostridia	Oscillospirales	Oscillospirales_unclassified	Oscillospirales_unclassified
Otu00217	0.335465	0.603403	Bacteria	Firmicutes	Clostridia	Lachnospirales	Lachnospiraceae	uncultured
Otu00218	0.0672082	0.251916	Bacteria	Cyanobacteria	Vampirivibrionia	Gastranaerophilales	Gastranaerophilales_fa	Gastranaerophilales_ge
Otu00220	0.757981	0.886597	Bacteria	Firmicutes	Clostridia	Peptostreptococcales-Tissierellales	Anaerovoracaceae	Family_XIII_UCG-001
Otu00222	0.701167	0.85592	Bacteria	Firmicutes	Clostridia	Oscillospirales	Ruminococcaceae	Paludicola
Otu00240	0.639416	0.830022	Bacteria	Firmicutes	Clostridia	Monoglobales	Monoglobaceae	Monoglobus
Otu00242	0.514723	0.738594	Bacteria	Firmicutes	Bacilli	Erysipelotrichales	Erysipelatoclostridiaceae	Erysipelotrichaceae_UCG-003
Otu00244	0.0315201	0.144545	Bacteria	Firmicutes	Clostridia	Lachnospirales	Lachnospiraceae	Frisingicoccus
Otu00251	0.0417701	0.183783	Bacteria	Bacteroidota	Bacteroidia	Bacteroidales	Tannerellaceae	Parabacteroides
Otu00255	0.157817	0.389358	Bacteria	Firmicutes	Clostridia	Oscillospirales	Oscillospiraceae	uncultured
Otu00256	0.488406	0.72703	Bacteria	Proteobacteria	Gammaproteobacteria	Burkholderiales	Oxalobacteraceae	Oxalobacter
Otu00270	0.199011	0.449098	Bacteria	Firmicutes	Clostridia	Peptostreptococcales-Tissierellales	Anaerovoracaceae	Anaerovoracaceae_ge
Otu00287	0.649979	0.839332	Bacteria	Proteobacteria	Alphaproteobacteria	Rhodospirillales	uncultured	uncultured_ge
Otu00292	0.611714	0.80465	Bacteria	Firmicutes	Clostridia	Lachnospirales	Lachnospiraceae	Lachnospira
Otu00300	0.0366219	0.173752	Bacteria	Firmicutes	Clostridia	Clostridia_unclassified	Clostridia_unclassified	Clostridia_unclassified
Otu00311	0.705058	0.856938	Bacteria	Firmicutes	Clostridia	Oscillospirales	Butyricicoccaceae	Butyricicoccaceae_unclassified
Otu00318	0.134398	0.337088	Bacteria	Proteobacteria	Gammaproteobacteria	Enterobacterales	Enterobacteriaceae	Escherichia-Shigella
Otu00332	0.235615	0.514597	Bacteria	Firmicutes	Clostridia	Lachnospirales	Lachnospiraceae	Tyzzerella
Otu00338	0.0527974	0.159766	Bacteria	Firmicutes	Clostridia	Clostridia_or	Hungateiclostridiaceae	Hungateiclostridiaceae_unclassified
Otu00340	0.10097	0.314197	Bacteria	Firmicutes	Clostridia	Oscillospirales	UCG-010	UCG-010_ge
Otu00345	0.47491	0.683894	Bacteria	Desulfobacterota	Desulfovibrionia	Desulfovibrionales	Desulfovibrionaceae	Desulfovibrio
Otu00352	0.19996	0.417506	Bacteria	Bacteroidota	Bacteroidia	Bacteroidales	Prevotellaceae	Prevotellaceae_NK3B31_group
Otu00357	0.267221	0.541027	Bacteria	Firmicutes	Bacilli	Erysipelotrichales	Erysipelatoclostridiaceae	Erysipelatoclostridiaceae_unclassified
Otu00367	0.324108	0.532365	Bacteria	Bacteroidota	Bacteroidia	Bacteroidales	Prevotellaceae	Prevotellaceae_UCG-003
Otu00379	0.000281672	0.00503355	Bacteria	Bacteroidota	Bacteroidia	Bacteroidales	Rikenellaceae	Rikenellaceae_RC9_gut_group
Otu00392	0.0165838	0.0879306	Bacteria	Firmicutes	Clostridia	Lachnospirales	Lachnospiraceae	Eisenbergiella
Otu00408	0.655022	0.825521	Bacteria	Firmicutes	Bacilli	Erysipelotrichales	Erysipelotrichaceae	Erysipelotrichaceae_unclassified
Otu00421	0.317678	0.546569	Bacteria	Firmicutes	Clostridia	Lachnospirales	Lachnospiraceae	Roseburia
Otu00431	0.685645	0.846103	Bacteria	Firmicutes	Clostridia	Lachnospirales	Lachnospirales_unclassified	Lachnospirales_unclassified
Otu00453	0.261037	0.498551	Bacteria	Firmicutes	Clostridia	Peptostreptococcales-Tissierellales	Anaerovoracaceae	Family_XIII_AD3011_group
Otu00463	0.606895	0.793572	Bacteria	Bacteroidota	Bacteroidia	Bacteroidales	Marinifilaceae	Butyricimonas
Otu00483	0.166695	0.388238	Bacteria	Firmicutes	Clostridia	Oscillospirales	Ruminococcaceae	Incertae_Sedis
Otu00488	0.566592	0.756674	Bacteria	Firmicutes	Clostridia	Oscillospirales	Ruminococcaceae	CAG-352
Otu00501	0.678443	0.841117	Bacteria	Firmicutes	Clostridia	Lachnospirales	Defluviitaleaceae	Defluviitaleaceae_unclassified
Otu00509	0.118458	0.291295	Bacteria	Desulfobacterota	Desulfovibrionia	Desulfovibrionales	Desulfovibrionaceae	Mailhella
Otu00511	0.735043	0.875652	Bacteria	Firmicutes	Clostridia	Oscillospirales	Butyricicoccaceae	UCG-008
Otu00515	0.439517	0.670513	Bacteria	Firmicutes	Clostridia	Lachnospirales	Lachnospiraceae	Tuzzerella
Otu00516	0.135023	0.339098	Bacteria	Firmicutes	Bacilli	Erysipelotrichales	Erysipelatoclostridiaceae	Candidatus_Stoquefichus
Otu00527	0.576372	0.769633	Bacteria	Firmicutes	Clostridia	Oscillospirales	Butyricicoccaceae	UCG-009
Otu00549	0.178502	0.406166	Bacteria	Firmicutes	Clostridia	Oscillospirales	Ruminococcaceae	Angelakisella
Otu00570	0.114299	0.296221	Bacteria	Firmicutes	Clostridia	Lachnospirales	Lachnospiraceae	Sellimonas
Otu00575	0.659093	0.82751	Bacteria	Actinobacteriota	Coriobacteriia	Coriobacteriales	Eggerthellaceae	Eggerthellaceae_unclassified
Otu00586	0.522403	0.729485	Bacteria	Firmicutes	Clostridia	Lachnospirales	Lachnospiraceae	Anaerosporobacter
Otu00601	0.505028	0.703715	Bacteria	Bacteroidota	Bacteroidia	Bacteroidales	Prevotellaceae	uncultured
Otu00632	0.296668	0.51898	Bacteria	Firmicutes	Clostridia	Lachnospirales	Lachnospiraceae	Lachnospiraceae_NK4B4_group
Otu00659	0.053962	0.160757	Bacteria	Firmicutes	Bacilli	Erysipelotrichales	Erysipelotrichales_unclassified	Erysipelotrichales_unclassified
Otu00661	0.617164	0.801363	Bacteria	Firmicutes	Clostridia	Lachnospirales	Lachnospiraceae	Marvinbryantia
Otu00665	0.222225	0.457428	Bacteria	Bacteria_unclassified	Bacteria_unclassified	Bacteria_unclassified	Bacteria_unclassified	Bacteria_unclassified
Otu00704	0.585156	0.777218	Bacteria	Proteobacteria	Alphaproteobacteria	Alphaproteobacteria_unclassified	Alphaproteobacteria_unclassified	Alphaproteobacteria_unclassified
Otu00731	0.404623	0.631678	Bacteria	Firmicutes	Clostridia	Lachnospirales	Lachnospiraceae	Dorea
Otu00759	0.648287	0.819876	Bacteria	Firmicutes	Bacilli	Erysipelotrichales	Erysipelatoclostridiaceae	UCG-004
Otu00763	0.430589	0.644765	Bacteria	Firmicutes	Bacilli	Erysipelotrichales	Erysipelatoclostridiaceae	Erysipelatoclostridium
Otu00764	0.491223	0.694345	Bacteria	Verrucomicrobiota	Lentisphaeria	Victivallales	vadinBE97	vadinBE97_ge
Otu00768	0.129117	0.292924	Bacteria	Bacteroidota	Bacteroidia	Bacteroidales	Rikenellaceae	Rikenellaceae_unclassified
Otu00789	0.29925	0.513852	Bacteria	Proteobacteria	Gammaproteobacteria	Enterobacterales	Enterobacteriaceae	Enterobacteriaceae_unclassified
Otu00796	0.550934	0.742345	Bacteria	Proteobacteria	Proteobacteria_unclassified	Proteobacteria_unclassified	Proteobacteria_unclassified	Proteobacteria_unclassified
Otu00837	0.516978	0.715395	Bacteria	Bacteroidota	Bacteroidia	Bacteroidales	Bacteroidales_RF16_group	Bacteroidales_RF16_group_ge
Otu00839	0.537981	0.72919	Bacteria	Firmicutes	Clostridia	Clostridiales	Clostridiaceae	Clostridium_sensu_stricto_1
Otu00842	0.617532	0.796994	Bacteria	Firmicutes	Firmicutes_unclassified	Firmicutes_unclassified	Firmicutes_unclassified	Firmicutes_unclassified
Otu00864	0.0133615	0.0618547	Bacteria	Firmicutes	Clostridia	Oscillospirales	Ruminococcaceae	uncultured
Otu00865	0.342391	0.550567	Bacteria	Firmicutes	Bacilli	Izemoplasmatales	Izemoplasmatales_fa	Izemoplasmatales_ge
Otu00895	0.530687	0.728317	Bacteria	Firmicutes	Bacilli	Bacillales	Bacillales_unclassified	Bacillales_unclassified
Otu00925	0.425723	0.641747	Bacteria	Firmicutes	Bacilli	Lactobacillales	Streptococcaceae	Lactococcus
Otu00957	0.429167	0.642196	Bacteria	Firmicutes	Bacilli	Lactobacillales	Streptococcaceae	Streptococcus
Otu01002	0.509583	0.706688	Bacteria	Spirochaetota	Spirochaetia	Spirochaetales	Spirochaetaceae	Treponema
Otu01005	0.526983	0.723247	Bacteria	Firmicutes	Bacilli	Erysipelotrichales	Erysipelotrichaceae	Turicibacter
Otu01009	0.576351	0.768688	Bacteria	Proteobacteria	Gammaproteobacteria	Pseudomonadales	Pseudomonadaceae	Pseudomonas
Otu01154	0.155563	0.330573	Bacteria	Proteobacteria	Gammaproteobacteria	Enterobacterales	Enterobacterales_unclassified	Enterobacterales_unclassified
Otu01162	0.526008	0.720585	Bacteria	Bacteroidota	Bacteroidota_unclassified	Bacteroidota_unclassified	Bacteroidota_unclassified	Bacteroidota_unclassified
Otu01192	0.452707	0.652343	Bacteria	Bacteroidota	Bacteroidia	Bacteroidia_unclassified	Bacteroidia_unclassified	Bacteroidia_unclassified
Otu01460	0.514861	0.709209	Bacteria	Verrucomicrobiota	Verrucomicrobiae	Verrucomicrobiae_unclassified	Verrucomicrobiae_unclassified	Verrucomicrobiae_unclassified

## Sheet: SprSumALDeX2
OTU	wi.ep	wi.eBH	Kingdom	Phylum	Class	Order	Family	Genus
Otu00001	0.0400958	0.221174	Bacteria	Firmicutes	Clostridia	Lachnospirales	Lachnospiraceae	Lachnospiraceae_unclassified
Otu00003	0.413744	0.672687	Bacteria	Firmicutes	Bacilli	Lactobacillales	Lactobacillaceae	Lactobacillus
Otu00005	0.0961626	0.334649	Bacteria	Firmicutes	Clostridia	Lachnospirales	Lachnospiraceae	Lachnospiraceae_NK4A136_group
Otu00006	0.747441	0.875927	Bacteria	Bacteroidota	Bacteroidia	Bacteroidales	Prevotellaceae	Prevotella
Otu00010	0.469101	0.708411	Bacteria	Bacteroidota	Bacteroidia	Bacteroidales	Bacteroidaceae	Bacteroides
Otu00013	0.552387	0.762035	Bacteria	Bacteroidota	Bacteroidia	Bacteroidales	Muribaculaceae	Muribaculaceae_unclassified
Otu00014	0.0285488	0.192093	Bacteria	Firmicutes	Clostridia	Oscillospirales	Ruminococcaceae	Ruminococcus
Otu00017	0.127029	0.380768	Bacteria	Bacteroidota	Bacteroidia	Bacteroidales	Muribaculaceae	Muribaculaceae_ge
Otu00019	0.556231	0.763419	Bacteria	Bacteroidota	Bacteroidia	Bacteroidales	Bacteroidales_unclassified	Bacteroidales_unclassified
Otu00020	0.00306407	0.0894597	Bacteria	Verrucomicrobiota	Verrucomicrobiae	Verrucomicrobiales	Akkermansiaceae	Akkermansia
Otu00022	0.278452	0.560761	Bacteria	Firmicutes	Clostridia	Lachnospirales	Lachnospiraceae	Coprococcus
Otu00023	0.0320565	0.200364	Bacteria	Firmicutes	Clostridia	Oscillospirales	Oscillospirales_fa	Oscillospirales_ge
Otu00024	0.198031	0.4742	Bacteria	Bacteroidota	Bacteroidia	Bacteroidales	Prevotellaceae	Prevotellaceae_unclassified
Otu00025	0.00496115	0.0976596	Bacteria	Firmicutes	Clostridia	Oscillospirales	Oscillospiraceae	UCG-005
Otu00026	0.197775	0.408419	Bacteria	Firmicutes	Bacilli	Lactobacillales	Enterococcaceae	Enterococcus
Otu00028	0.0669097	0.280816	Bacteria	Firmicutes	Clostridia	Oscillospirales	Oscillospiraceae	Oscillospiraceae_unclassified
Otu00032	0.902599	0.951384	Bacteria	Bacteroidota	Bacteroidia	Bacteroidales	Prevotellaceae	Prevotellaceae_UCG-001
Otu00033	0.379107	0.635031	Bacteria	Firmicutes	Clostridia	Clostridia_UCG-014	Clostridia_UCG-014_fa	Clostridia_UCG-014_ge
Otu00034	0.360809	0.625124	Bacteria	Verrucomicrobiota	Verrucomicrobiae	Opitutales	Puniceicoccaceae	Cerasicoccus
Otu00038	0.558784	0.762914	Bacteria	Bacteroidota	Bacteroidia	Bacteroidales	Rikenellaceae	Alistipes
Otu00039	0.00340653	0.0906912	Bacteria	Firmicutes	Clostridia	Oscillospirales	Ruminococcaceae	Faecalibacterium
Otu00042	0.171758	0.443461	Bacteria	Bacteroidota	Bacteroidia	Bacteroidales	Prevotellaceae	Alloprevotella
Otu00047	0.141394	0.390282	Bacteria	Firmicutes	Clostridia	Lachnospirales	Lachnospiraceae	Anaerostipes
Otu00049	0.32957	0.606357	Bacteria	Firmicutes	Clostridia	Lachnospirales	Lachnospiraceae	Lachnospiraceae_UCG-001
Otu00058	0.156916	0.418507	Bacteria	Firmicutes	Negativicutes	Acidaminococcales	Acidaminococcaceae	Phascolarctobacterium
Otu00062	0.821046	0.91226	Bacteria	Bacteroidota	Bacteroidia	Bacteroidales	uncultured	uncultured_ge
Otu00063	0.0876672	0.311908	Bacteria	Firmicutes	Clostridia	Oscillospirales	Oscillospiraceae	NK4A214_group
Otu00066	0.112473	0.357329	Bacteria	Firmicutes	Clostridia	Peptococcales	Peptococcaceae	uncultured
Otu00075	0.0468361	0.225577	Bacteria	Firmicutes	Clostridia	Oscillospirales	Ruminococcaceae	Ruminococcaceae_ge
Otu00076	0.487152	0.716747	Bacteria	Firmicutes	Clostridia	Lachnospirales	Lachnospiraceae	Lachnoclostridium
Otu00081	0.262848	0.532791	Bacteria	Bacteroidota	Bacteroidia	Bacteroidales	Prevotellaceae	Prevotellaceae_Ga6A1_group
Otu00084	0.0516076	0.251801	Bacteria	Firmicutes	Clostridia	Lachnospirales	Lachnospiraceae	Lachnospiraceae_ge
Otu00088	0.786328	0.893832	Bacteria	Campilobacterota	Campylobacteria	Campylobacterales	Helicobacteraceae	Helicobacter
Otu00094	0.815224	0.906973	Bacteria	Firmicutes	Clostridia	Oscillospirales	Oscillospiraceae	Oscillibacter
Otu00095	0.182801	0.453126	Bacteria	Firmicutes	Clostridia	Oscillospirales	Ruminococcaceae	Ruminococcaceae_unclassified
Otu00112	0.644172	0.810415	Bacteria	Proteobacteria	Gammaproteobacteria	Burkholderiales	Sutterellaceae	Parasutterella
Otu00122	0.629753	0.798767	Bacteria	Firmicutes	Clostridia	Clostridiales	Clostridiaceae	Sarcina
Otu00125	0.86803	0.935423	Bacteria	Firmicutes	Bacilli	RF39	RF39_fa	RF39_ge
Otu00133	0.0937337	0.326174	Bacteria	Firmicutes	Clostridia	Clostridia_vadinBB60_group	Clostridia_vadinBB60_group_fa	Clostridia_vadinBB60_group_ge
Otu00139	0.271577	0.545558	Bacteria	Firmicutes	Clostridia	Oscillospirales	Butyricicoccaceae	Butyricicoccus
Otu00141	0.0250541	0.179816	Bacteria	Firmicutes	Clostridia	Christensenellales	Christensenellaceae	Christensenellaceae_R-7_group
Otu00142	0.737147	0.862469	Bacteria	Firmicutes	Bacilli	Acholeplasmatales	Acholeplasmataceae	Anaeroplasma
Otu00163	0.117431	0.356765	Bacteria	Firmicutes	Clostridia	Lachnospirales	Lachnospiraceae	Acetitomaculum
Otu00167	0.112166	0.34229	Bacteria	Firmicutes	Clostridia	Lachnospirales	Lachnospiraceae	Lachnospiraceae_UCG-010
Otu00173	0.0362179	0.194617	Bacteria	Firmicutes	Clostridia	Lachnospirales	Lachnospiraceae	GCA-900066575
Otu00184	0.352484	0.611635	Bacteria	Firmicutes	Clostridia	Lachnospirales	Lachnospiraceae	Blautia
Otu00195	0.187456	0.455621	Bacteria	Elusimicrobiota	Elusimicrobia	Elusimicrobiales	Elusimicrobiaceae	Elusimicrobium
Otu00206	0.0553807	0.246655	Bacteria	Firmicutes	Clostridia	Oscillospirales	Oscillospiraceae	Colidextribacter
Otu00213	0.671875	0.822483	Bacteria	Firmicutes	Clostridia	Oscillospirales	Oscillospirales_unclassified	Oscillospirales_unclassified
Otu00217	0.0390731	0.210056	Bacteria	Firmicutes	Clostridia	Lachnospirales	Lachnospiraceae	uncultured
Otu00218	0.0125371	0.135422	Bacteria	Cyanobacteria	Vampirivibrionia	Gastranaerophilales	Gastranaerophilales_fa	Gastranaerophilales_ge
Otu00220	0.0101872	0.120106	Bacteria	Firmicutes	Clostridia	Peptostreptococcales-Tissierellales	Anaerovoracaceae	Family_XIII_UCG-001
Otu00222	0.00923205	0.115423	Bacteria	Firmicutes	Clostridia	Oscillospirales	Ruminococcaceae	Paludicola
Otu00240	0.37927	0.641327	Bacteria	Firmicutes	Clostridia	Monoglobales	Monoglobaceae	Monoglobus
Otu00242	0.720667	0.853723	Bacteria	Firmicutes	Bacilli	Erysipelotrichales	Erysipelatoclostridiaceae	Erysipelotrichaceae_UCG-003
Otu00244	0.699028	0.839711	Bacteria	Firmicutes	Clostridia	Lachnospirales	Lachnospiraceae	Frisingicoccus
Otu00251	0.319181	0.585945	Bacteria	Bacteroidota	Bacteroidia	Bacteroidales	Tannerellaceae	Parabacteroides
Otu00255	0.689788	0.833329	Bacteria	Firmicutes	Clostridia	Oscillospirales	Oscillospiraceae	uncultured
Otu00256	0.0510295	0.233358	Bacteria	Proteobacteria	Gammaproteobacteria	Burkholderiales	Oxalobacteraceae	Oxalobacter
Otu00270	0.64705	0.808191	Bacteria	Firmicutes	Clostridia	Peptostreptococcales-Tissierellales	Anaerovoracaceae	Anaerovoracaceae_ge
Otu00287	0.403528	0.657898	Bacteria	Proteobacteria	Alphaproteobacteria	Rhodospirillales	uncultured	uncultured_ge
Otu00292	0.498647	0.716116	Bacteria	Firmicutes	Clostridia	Lachnospirales	Lachnospiraceae	Lachnospira
Otu00300	0.408236	0.662828	Bacteria	Firmicutes	Clostridia	Clostridia_unclassified	Clostridia_unclassified	Clostridia_unclassified
Otu00311	0.635792	0.799421	Bacteria	Firmicutes	Clostridia	Oscillospirales	Butyricicoccaceae	Butyricicoccaceae_unclassified
Otu00318	0.305848	0.555906	Bacteria	Proteobacteria	Gammaproteobacteria	Enterobacterales	Enterobacteriaceae	Escherichia-Shigella
Otu00332	0.00696033	0.10695	Bacteria	Firmicutes	Clostridia	Lachnospirales	Lachnospiraceae	Tyzzerella
Otu00338	0.584899	0.759612	Bacteria	Firmicutes	Clostridia	Clostridia_or	Hungateiclostridiaceae	Hungateiclostridiaceae_unclassified
Otu00340	0.0559776	0.257018	Bacteria	Firmicutes	Clostridia	Oscillospirales	UCG-010	UCG-010_ge
Otu00345	0.355383	0.579981	Bacteria	Desulfobacterota	Desulfovibrionia	Desulfovibrionales	Desulfovibrionaceae	Desulfovibrio
Otu00352	0.549222	0.735319	Bacteria	Bacteroidota	Bacteroidia	Bacteroidales	Prevotellaceae	Prevotellaceae_NK3B31_group
Otu00357	0.158763	0.407912	Bacteria	Firmicutes	Bacilli	Erysipelotrichales	Erysipelatoclostridiaceae	Erysipelatoclostridiaceae_unclassified
Otu00367	0.493706	0.680733	Bacteria	Bacteroidota	Bacteroidia	Bacteroidales	Prevotellaceae	Prevotellaceae_UCG-003
Otu00379	0.660581	0.812397	Bacteria	Bacteroidota	Bacteroidia	Bacteroidales	Rikenellaceae	Rikenellaceae_RC9_gut_group
Otu00392	0.617991	0.788072	Bacteria	Firmicutes	Clostridia	Lachnospirales	Lachnospiraceae	Eisenbergiella
Otu00408	0.629475	0.792322	Bacteria	Firmicutes	Bacilli	Erysipelotrichales	Erysipelotrichaceae	Erysipelotrichaceae_unclassified
Otu00421	0.207402	0.439792	Bacteria	Firmicutes	Clostridia	Lachnospirales	Lachnospiraceae	Roseburia
Otu00431	0.0212887	0.152265	Bacteria	Firmicutes	Clostridia	Lachnospirales	Lachnospirales_unclassified	Lachnospirales_unclassified
Otu00453	0.321049	0.557109	Bacteria	Firmicutes	Clostridia	Peptostreptococcales-Tissierellales	Anaerovoracaceae	Family_XIII_AD3011_group
Otu00463	0.261016	0.509931	Bacteria	Bacteroidota	Bacteroidia	Bacteroidales	Marinifilaceae	Butyricimonas
Otu00483	0.545496	0.742763	Bacteria	Firmicutes	Clostridia	Oscillospirales	Ruminococcaceae	Incertae_Sedis
Otu00488	0.234268	0.445068	Bacteria	Firmicutes	Clostridia	Oscillospirales	Ruminococcaceae	CAG-352
Otu00501	0.336057	0.579335	Bacteria	Firmicutes	Clostridia	Lachnospirales	Defluviitaleaceae	Defluviitaleaceae_unclassified
Otu00509	0.654726	0.808025	Bacteria	Desulfobacterota	Desulfovibrionia	Desulfovibrionales	Desulfovibrionaceae	Mailhella
Otu00511	0.00929368	0.11151	Bacteria	Firmicutes	Clostridia	Oscillospirales	Butyricicoccaceae	UCG-008
Otu00515	0.540846	0.726017	Bacteria	Firmicutes	Clostridia	Lachnospirales	Lachnospiraceae	Tuzzerella
Otu00516	0.408506	0.634176	Bacteria	Firmicutes	Bacilli	Erysipelotrichales	Erysipelatoclostridiaceae	Candidatus_Stoquefichus
Otu00527	0.227404	0.468694	Bacteria	Firmicutes	Clostridia	Oscillospirales	Butyricicoccaceae	UCG-009
Otu00549	0.204154	0.458094	Bacteria	Firmicutes	Clostridia	Oscillospirales	Ruminococcaceae	Angelakisella
Otu00570	0.0204283	0.144115	Bacteria	Firmicutes	Clostridia	Lachnospirales	Lachnospiraceae	Sellimonas
Otu00575	0.586365	0.763823	Bacteria	Actinobacteriota	Coriobacteriia	Coriobacteriales	Eggerthellaceae	Eggerthellaceae_unclassified
Otu00586	0.418916	0.634731	Bacteria	Firmicutes	Clostridia	Lachnospirales	Lachnospiraceae	Anaerosporobacter
Otu00601	0.460054	0.654255	Bacteria	Bacteroidota	Bacteroidia	Bacteroidales	Prevotellaceae	uncultured
Otu00632	0.253453	0.477882	Bacteria	Firmicutes	Clostridia	Lachnospirales	Lachnospiraceae	Lachnospiraceae_NK4B4_group
Otu00659	0.148004	0.350272	Bacteria	Firmicutes	Bacilli	Erysipelotrichales	Erysipelotrichales_unclassified	Erysipelotrichales_unclassified
Otu00661	0.0691979	0.264573	Bacteria	Firmicutes	Clostridia	Lachnospirales	Lachnospiraceae	Marvinbryantia
Otu00665	0.690737	0.833622	Bacteria	Bacteria_unclassified	Bacteria_unclassified	Bacteria_unclassified	Bacteria_unclassified	Bacteria_unclassified
Otu00704	0.696934	0.837238	Bacteria	Proteobacteria	Alphaproteobacteria	Alphaproteobacteria_unclassified	Alphaproteobacteria_unclassified	Alphaproteobacteria_unclassified
Otu00731	0.599199	0.769329	Bacteria	Firmicutes	Clostridia	Lachnospirales	Lachnospiraceae	Dorea
Otu00759	0.662763	0.813685	Bacteria	Firmicutes	Bacilli	Erysipelotrichales	Erysipelatoclostridiaceae	UCG-004
Otu00763	0.511785	0.707148	Bacteria	Firmicutes	Bacilli	Erysipelotrichales	Erysipelatoclostridiaceae	Erysipelatoclostridium
Otu00764	0.595441	0.768408	Bacteria	Verrucomicrobiota	Lentisphaeria	Victivallales	vadinBE97	vadinBE97_ge
Otu00768	0.259983	0.469254	Bacteria	Bacteroidota	Bacteroidia	Bacteroidales	Rikenellaceae	Rikenellaceae_unclassified
Otu00789	0.547436	0.730095	Bacteria	Proteobacteria	Gammaproteobacteria	Enterobacterales	Enterobacteriaceae	Enterobacteriaceae_unclassified
Otu00796	0.407137	0.59742	Bacteria	Proteobacteria	Proteobacteria_unclassified	Proteobacteria_unclassified	Proteobacteria_unclassified	Proteobacteria_unclassified
Otu00837	0.517259	0.702512	Bacteria	Bacteroidota	Bacteroidia	Bacteroidales	Bacteroidales_RF16_group	Bacteroidales_RF16_group_ge
Otu00839	0.383649	0.587513	Bacteria	Firmicutes	Clostridia	Clostridiales	Clostridiaceae	Clostridium_sensu_stricto_1
Otu00842	0.151788	0.36519	Bacteria	Firmicutes	Firmicutes_unclassified	Firmicutes_unclassified	Firmicutes_unclassified	Firmicutes_unclassified
Otu00864	0.582415	0.757676	Bacteria	Firmicutes	Clostridia	Oscillospirales	Ruminococcaceae	uncultured
Otu00865	0.44633	0.648254	Bacteria	Firmicutes	Bacilli	Izemoplasmatales	Izemoplasmatales_fa	Izemoplasmatales_ge
Otu00895	0.453318	0.644684	Bacteria	Firmicutes	Bacilli	Bacillales	Bacillales_unclassified	Bacillales_unclassified
Otu00925	0.482368	0.673176	Bacteria	Firmicutes	Bacilli	Lactobacillales	Streptococcaceae	Lactococcus
Otu00957	0.533985	0.719279	Bacteria	Firmicutes	Bacilli	Lactobacillales	Streptococcaceae	Streptococcus
Otu01002	0.486976	0.67622	Bacteria	Spirochaetota	Spirochaetia	Spirochaetales	Spirochaetaceae	Treponema
Otu01005	0.416991	0.611594	Bacteria	Firmicutes	Bacilli	Erysipelotrichales	Erysipelotrichaceae	Turicibacter
Otu01009	0.429482	0.629439	Bacteria	Proteobacteria	Gammaproteobacteria	Pseudomonadales	Pseudomonadaceae	Pseudomonas
Otu01154	0.412361	0.614159	Bacteria	Proteobacteria	Gammaproteobacteria	Enterobacterales	Enterobacterales_unclassified	Enterobacterales_unclassified
Otu01162	0.539762	0.722152	Bacteria	Bacteroidota	Bacteroidota_unclassified	Bacteroidota_unclassified	Bacteroidota_unclassified	Bacteroidota_unclassified
Otu01192	0.504103	0.691483	Bacteria	Bacteroidota	Bacteroidia	Bacteroidia_unclassified	Bacteroidia_unclassified	Bacteroidia_unclassified
Otu01460	0.529435	0.714277	Bacteria	Verrucomicrobiota	Verrucomicrobiae	Verrucomicrobiae_unclassified	Verrucomicrobiae_unclassified	Verrucomicrobiae_unclassified

[truncated: 5 more sheets: SprWinALDeX2, SprAutALDeX2, SumWinALDeX2, SumAutALDeX2, WinAutALDeX2]
